# Supplementary material for: Cloning southern corn rust resistant gene RppK and its cognate gene AvrRppK from Puccinia polysora
Source: Nat Commun. 2022 Jul 29;13:4392. doi: 10.1038/s41467-022-32026-4 (PMC9338322; doi:10.1038/s41467-022-32026-4)
Supplement: Supplementary file 4 — Supplementary Data 1 [file 41467_2022_32026_MOESM4_ESM.xlsx]

## Sheet: Sheet1
Supplementary Data 1. The haplotype of RppK loci in 500 inbred lines of the association mapping panel
Line	Subpopulation	Del13K#	R8.65#	R8.63#	R8.61#	Haplotype	Group	SCR BLUP$
K22	NSS	-	R1R2	R3	-	K22-like	Group III	1.14
526018	NSS	-	R1R2	R3	-	K22-like	Group III	1.93
975-12	Mixed	-	R1R2	R3	-	K22-like	Group III	1.7
CHENG698	Mixed	-	R1R2	R3	-	K22-like	Group III	4.04
CIMBL134	TST	-	R1R2	R3	-	K22-like	Group III	1.34
CIMBL135	TST	-	R1R2	R3	-	K22-like	Group III	1.1
CML432	TST	-	R1R2	R3	-	K22-like	Group III	2.3
LXN	NSS	-	R1R2	R3	-	K22-like	Group III	2.1
M97	NSS	-	R1R2	R3	-	K22-like	Group III	2.37
SW1611	TST	-	R1R2	R3	-	K22-like	Group III	1.34
YUN46	TST	-	R1R2	R3	-	K22-like	Group III	2.26
Z2018F	Mixed	-	R1R2	R3	-	K22-like	Group III	2.28
1462	NSS	-	R1R2	R3	Hap-III	1462-like	Group III	4.39
CIMBL35	TST	-	R1R2	R3	Hap-IV	CIMBL35-like	Group III	1.07
CML433	TST	-	R2	R3	-	CML433-like	Group III	1.11
DAN9046	NSS	-	R2	R3	-	CML433-like	Group III	3.47
CIMBL63	TST	-	-	R3	-	CIMBL63-like	Group III	1.37
1145	unkown	DR3	-	-	Hap-I	1145-like	Group II	4
CML486	TST	DR3	-	-	Hap-I	1145-like	Group II	1.5
CIMBL76	TST	DR3	-	-	Hap-I	1145-like	Group II	2.23
CIMBL8	TST	DR3	-	-	Hap-I	1145-like	Group II	1.4
ZZ01	NSS	DR3	-	-	Hap-I	1145-like	Group II	3.38
9782	NSS	DR3	-	-	Hap-I	1145-like	Group II	6.6
D863F	NSS	DR3	-	-	Hap-I	1145-like	Group II	3.12
P138	NSS	DR3	-	-	Hap-I	1145-like	Group II	2.36
177	Mixed	DR3	-	-	Hap-I	1145-like	Group II	4.05
JI853	Mixed	DR3	-	-	Hap-I	1145-like	Group II	4.62
TY1	Mixed	DR3	-	-	Hap-I	1145-like	Group II	2.19
TY2	Mixed	DR3	-	-	Hap-I	1145-like	Group II	1.83
B77	Mixed	DR3	-	-	Hap-III	B77-like	Group II	2.8
YE107	Mixed	DR3	-	-	Hap-III	B77-like	Group II	3.44
CML163	TST	DR3	-	-	Hap-III	B77-like	Group II	2.01
JH96C	NSS	DR3	-	-	Hap-III	B77-like	Group II	3.25
RY713	NSS	DR3	-	-	Hap-III	B77-like	Group II	4.62
C8605	NSS	DR3	-	-	Hap-IV	DAN340-like	Group II	4.8
CF3	Mixed	DR3	-	-	Hap-IV	DAN340-like	Group II	4.16
GY220	NSS	DR3	-	-	Hap-IV	DAN340-like	Group II	5.27
HUANGC	NSS	DR3	-	-	Hap-IV	DAN340-like	Group II	5.01
LY	TST	DR3	-	-	Hap-IV	DAN340-like	Group II	3.35
ZONG31	NSS	DR3	-	-	Hap-IV	DAN340-like	Group II	3.74
DAN340	NSS	DR3	-	-	Hap-IV	DAN340-like	Group II	5.67
DE.EX	NSS	DR3	-	-	Hap-IV	DAN340-like	Group II	3.62
GEMS60	NSS	DR3	-	-	Hap-IV	DAN340-like	Group II	2.81
IRF291	NSS	DR3	-	-	Hap-IV	DAN340-like	Group II	4.07
IRF314	NSS	DR3	-	-	Hap-IV	DAN340-like	Group II	4.48
Q1261	NSS	DR3	-	-	Hap-IV	DAN340-like	Group II	3.41
R08	NSS	DR3	-	-	Hap-IV	DAN340-like	Group II	4.56
ZHENG58	NSS	DR3	-	-	Hap-IV	DAN340-like	Group II	5.42
150	Mixed	DR3	-	-	Hap-IV	DAN340-like	Group II	4.45
7381	NSS	DR3	-	-	Hap-IV	DAN340-like	Group II	4.4
835A	NSS	DR3	-	-	Hap-IV	DAN340-like	Group II	5.24
BEM	NSS	DR3	-	-	Hap-IV	DAN340-like	Group II	5.04
BT1	TST	DR3	-	-	Hap-IV	DAN340-like	Group II	2.09
CIMBL104	TST	DR3	-	-	Hap-IV	DAN340-like	Group II	2.86
CIMBL120	TST	DR3	-	-	Hap-IV	DAN340-like	Group II	1.27
CIMBL123	TST	DR3	-	-	Hap-IV	DAN340-like	Group II	2.09
CIMBL146	Mixed	DR3	-	-	Hap-IV	DAN340-like	Group II	2.3
CIMBL148	TST	DR3	-	-	Hap-IV	DAN340-like	Group II	2.9
CIMBL149	TST	DR3	-	-	Hap-IV	DAN340-like	Group II	2.32
CIMBL16	TST	DR3	-	-	Hap-IV	DAN340-like	Group II	1.43
CIMBL56	TST	DR3	-	-	Hap-IV	DAN340-like	Group II	4.18
CIMBL89	Mixed	DR3	-	-	Hap-IV	DAN340-like	Group II	1.85
CML122	TST	DR3	-	-	Hap-IV	DAN340-like	Group II	3.52
CML139	TST	DR3	-	-	Hap-IV	DAN340-like	Group II	3.38
CML166	TST	DR3	-	-	Hap-IV	DAN340-like	Group II	1.91
GEMS58	NSS	DR3	-	-	Hap-IV	DAN340-like	Group II	3.9
K12	NSS	DR3	-	-	Hap-IV	DAN340-like	Group II	5.52
LIAO138	NSS	DR3	-	-	Hap-IV	DAN340-like	Group II	5.41
M153	NSS	DR3	-	-	Hap-IV	DAN340-like	Group II	6.15
M165	NSS	DR3	-	-	Hap-IV	DAN340-like	Group II	5.46
S22	NSS	DR3	-	-	Hap-IV	DAN340-like	Group II	4.56
SHEN137	NSS	DR3	-	-	Hap-IV	DAN340-like	Group II	4.18
SI273	NSS	DR3	-	-	Hap-IV	DAN340-like	Group II	3.87
TY5	Mixed	DR3	-	-	Hap-IV	DAN340-like	Group II	1.91
U8112	SS	DR3	-	-	Hap-IV	DAN340-like	Group II	5.06
YE478	Mixed	DR3	-	-	Hap-IV	DAN340-like	Group II	5.7
YE488	Mixed	DR3	-	-	Hap-IV	DAN340-like	Group II	4.77
YE8001	Mixed	DR3	-	-	Hap-IV	DAN340-like	Group II	6.52
ZONG3	NSS	DR3	-	-	Hap-IV	DAN340-like	Group II	4.75
SY1032	Mixed	DR3	-	-	Hap-V	Sy1032-like	Group II	5.11
4F1	NSS	DR3	-	-	-	TY9-like	Group II	4.87
GEMS47	NSS	DR3	-	-	-	TY9-like	Group II	4.58
ZI330	NSS	DR3	-	-	-	TY9-like	Group II	4.37
K10	NSS	DR3	-	-	-	TY9-like	Group II	5.13
SY999	NSS	DR3	-	-	-	TY9-like	Group II	4.39
CIMBL140	TST	DR3	-	-	-	TY9-like	Group II	1.42
CML430	TST	DR3	-	-	-	TY9-like	Group II	2.9
DAN3130	NSS	DR3	-	-	-	TY9-like	Group II	4.98
GEMS33	NSS	DR3	-	-	-	TY9-like	Group II	2.92
TY10	Mixed	DR3	-	-	-	TY9-like	Group II	5.26
TY11	Mixed	DR3	-	-	-	TY9-like	Group II	4.63
TY7	Mixed	DR3	-	-	-	TY9-like	Group II	2.54
TY9	Mixed	DR3	-	-	-	TY9-like	Group II	5.37
ZHENG30	NSS	DR3	-	-	Hap-I/IV	Zheng30-like	Group II	5.92
CI7	Mixed	DR3	-	-	Hap-II/IV	Zheng30-like	Group II	3.48
SY1077	Mixed	DR3	-	-	Hap-II/IV	Zheng30-like	Group II	5.92
BZN	NSS	DR3	-	-	Hap-III/IV	Zheng30-like	Group II	5.61
NAN21-3	Mixed	DR3	-	-	Hap-III/IV	Zheng30-like	Group II	6.21
5213	Mixed	-	-	-	Hap-I	5213-like	Group I	5.55
5237	NSS	-	-	-	Hap-I	5213-like	Group I	5.51
5311	NSS	-	-	-	Hap-I	5213-like	Group I	5.59
04K5686	Mixed	-	-	-	Hap-I	5213-like	Group I	6.53
A619	NSS	-	-	-	Hap-I	5213-like	Group I	2.8
B113	Mixed	-	-	-	Hap-I	5213-like	Group I	4.73
B151	Mixed	-	-	-	Hap-I	5213-like	Group I	4.52
CIMBL1	NSS	-	-	-	Hap-I	5213-like	Group I	4.02
CIMBL126	TST	-	-	-	Hap-I	5213-like	Group I	2.76
CIMBL136	TST	-	-	-	Hap-I	5213-like	Group I	3.17
CIMBL141	Mixed	-	-	-	Hap-I	5213-like	Group I	3.31
CIMBL151	TST	-	-	-	Hap-I	5213-like	Group I	1.93
CIMBL157	TST	-	-	-	Hap-I	5213-like	Group I	1.51
CIMBL23	TST	-	-	-	Hap-I	5213-like	Group I	1.34
CIMBL43	TST	-	-	-	Hap-I	5213-like	Group I	1.59
CIMBL46	TST	-	-	-	Hap-I	5213-like	Group I	1.18
CIMBL62	TST	-	-	-	Hap-I	5213-like	Group I	1.58
CIMBL95	Mixed	-	-	-	Hap-I	5213-like	Group I	1.85
CML113	TST	-	-	-	Hap-I	5213-like	Group I	4.06
CML116	Mixed	-	-	-	Hap-I	5213-like	Group I	3.19
CML118	Mixed	-	-	-	Hap-I	5213-like	Group I	3.36
CML165	TST	-	-	-	Hap-I	5213-like	Group I	2.51
CML192	TST	-	-	-	Hap-I	5213-like	Group I	2.4
CML29	TST	-	-	-	Hap-I	5213-like	Group I	1.83
CML298	TST	-	-	-	Hap-I	5213-like	Group I	2.17
CML300	TST	-	-	-	Hap-I	5213-like	Group I	1.31
CML364	TST	-	-	-	Hap-I	5213-like	Group I	1.48
CML40	TST	-	-	-	Hap-I	5213-like	Group I	2
CML426	TST	-	-	-	Hap-I	5213-like	Group I	1.21
CML473	TST	-	-	-	Hap-I	5213-like	Group I	1.55
CML496	TST	-	-	-	Hap-I	5213-like	Group I	1.38
DH29	Mixed	-	-	-	Hap-I	5213-like	Group I	3.82
GEMS53	SS	-	-	-	Hap-I	5213-like	Group I	4.26
H21	Mixed	-	-	-	Hap-I	5213-like	Group I	6.64
HB	Mixed	-	-	-	Hap-I	5213-like	Group I	4.12
HSBN	Mixed	-	-	-	Hap-I	5213-like	Group I	4.1
HUA83-2	Mixed	-	-	-	Hap-I	5213-like	Group I	3.54
HZS	Mixed	-	-	-	Hap-I	5213-like	Group I	5.83
LX9801	NSS	-	-	-	Hap-I	5213-like	Group I	6.7
MN	Mixed	-	-	-	Hap-I	5213-like	Group I	4.69
R15X1141	NSS	-	-	-	Hap-I	5213-like	Group I	4.26
SY3073	NSS	-	-	-	Hap-I	5213-like	Group I	3.07
TT16	Mixed	-	-	-	Hap-I	5213-like	Group I	3.88
WH413	Mixed	-	-	-	Hap-I	5213-like	Group I	5.36
WMR	Mixed	-	-	-	Hap-I	5213-like	Group I	6.49
XI502	NSS	-	-	-	Hap-I	5213-like	Group I	6.57
ZB648	NSS	-	-	-	Hap-I	5213-like	Group I	5.53
ZH68	SS	-	-	-	Hap-I	5213-like	Group I	5.49
ZHI41	NSS	-	-	-	Hap-I	5213-like	Group I	5.29
303WX	Mixed	-	-	-	Hap-II	303WX-like	Group I	5.92
CIMBL106	TST	-	-	-	Hap-II	303WX-like	Group I	2.08
CIMBL11	TST	-	-	-	Hap-II	303WX-like	Group I	1.75
CIMBL112	TST	-	-	-	Hap-II	303WX-like	Group I	1.89
CIMBL118	TST	-	-	-	Hap-II	303WX-like	Group I	2.22
CIMBL119	TST	-	-	-	Hap-II	303WX-like	Group I	2.78
CIMBL154	Mixed	-	-	-	Hap-II	303WX-like	Group I	1.68
CIMBL24	TST	-	-	-	Hap-II	303WX-like	Group I	4.61
CIMBL58	TST	-	-	-	Hap-II	303WX-like	Group I	1.81
CIMBL59	TST	-	-	-	Hap-II	303WX-like	Group I	2.4
CIMBL75	TST	-	-	-	Hap-II	303WX-like	Group I	4.43
CML171	TST	-	-	-	Hap-II	303WX-like	Group I	2.45
CML20	TST	-	-	-	Hap-II	303WX-like	Group I	2.95
CML32	TST	-	-	-	Hap-II	303WX-like	Group I	1.63
CML326	TST	-	-	-	Hap-II	303WX-like	Group I	2.85
CML408	TST	-	-	-	Hap-II	303WX-like	Group I	1.76
CML412	TST	-	-	-	Hap-II	303WX-like	Group I	1.86
CML422	TST	-	-	-	Hap-II	303WX-like	Group I	1.67
ES40	Mixed	-	-	-	Hap-II	303WX-like	Group I	4.82
GEMS14	SS	-	-	-	Hap-II	303WX-like	Group I	3.9
GEMS16	Mixed	-	-	-	Hap-II	303WX-like	Group I	2.05
GEMS21	SS	-	-	-	Hap-II	303WX-like	Group I	3.37
GEMS23	SS	-	-	-	Hap-II	303WX-like	Group I	3.07
GEMS43	NSS	-	-	-	Hap-II	303WX-like	Group I	3.25
GEMS6	SS	-	-	-	Hap-II	303WX-like	Group I	3.42
SI444	NSS	-	-	-	Hap-II	303WX-like	Group I	5.71
TX5	NSS	-	-	-	Hap-II	303WX-like	Group I	4.86
TY4	Mixed	-	-	-	Hap-II	303WX-like	Group I	2.28
TY6	Mixed	-	-	-	Hap-II	303WX-like	Group I	2.01
TY8	Mixed	-	-	-	Hap-II	303WX-like	Group I	3.15
YE515	Mixed	-	-	-	Hap-II	303WX-like	Group I	3.56
1323	Mixed	-	-	-	Hap-III	1323-like	Group I	3.31
384-2	Mixed	-	-	-	Hap-III	1323-like	Group I	3.79
CIMBL105	TST	-	-	-	Hap-III	1323-like	Group I	3.28
CIMBL114	TST	-	-	-	Hap-III	1323-like	Group I	2.13
CIMBL121	TST	-	-	-	Hap-III	1323-like	Group I	4.56
CIMBL124	TST	-	-	-	Hap-III	1323-like	Group I	2.19
CIMBL143	Mixed	-	-	-	Hap-III	1323-like	Group I	4.19
CIMBL147	TST	-	-	-	Hap-III	1323-like	Group I	3.86
CIMBL155	TST	-	-	-	Hap-III	1323-like	Group I	1.48
CIMBL156	TST	-	-	-	Hap-III	1323-like	Group I	4.53
CIMBL19	TST	-	-	-	Hap-III	1323-like	Group I	2.92
CIMBL20	TST	-	-	-	Hap-III	1323-like	Group I	1.97
CIMBL21	TST	-	-	-	Hap-III	1323-like	Group I	2.02
CIMBL22	TST	-	-	-	Hap-III	1323-like	Group I	1.3
CIMBL53	TST	-	-	-	Hap-III	1323-like	Group I	3.23
CIMBL65	TST	-	-	-	Hap-III	1323-like	Group I	1.49
CIMBL67	TST	-	-	-	Hap-III	1323-like	Group I	1.8
CIMBL68	TST	-	-	-	Hap-III	1323-like	Group I	1.87
CIMBL69	TST	-	-	-	Hap-III	1323-like	Group I	3.56
CIMBL71	TST	-	-	-	Hap-III	1323-like	Group I	1.47
CIMBL72	TST	-	-	-	Hap-III	1323-like	Group I	1.56
CIMBL74	TST	-	-	-	Hap-III	1323-like	Group I	1.44
CIMBL90	TST	-	-	-	Hap-III	1323-like	Group I	2.64
CML162	TST	-	-	-	Hap-III	1323-like	Group I	2.05
CML168	TST	-	-	-	Hap-III	1323-like	Group I	1.99
CML172	TST	-	-	-	Hap-III	1323-like	Group I	3.04
CML226	TST	-	-	-	Hap-III	1323-like	Group I	1.79
CML287	TST	-	-	-	Hap-III	1323-like	Group I	2.58
CML289	TST	-	-	-	Hap-III	1323-like	Group I	0.99
CML290	TST	-	-	-	Hap-III	1323-like	Group I	1.41
CML415	TST	-	-	-	Hap-III	1323-like	Group I	1.21
CML423	TST	-	-	-	Hap-III	1323-like	Group I	1.32
CML428	TST	-	-	-	Hap-III	1323-like	Group I	1.36
CML431	TST	-	-	-	Hap-III	1323-like	Group I	2.38
CML471	TST	-	-	-	Hap-III	1323-like	Group I	1.59
CML493	TST	-	-	-	Hap-III	1323-like	Group I	1.68
CML50	TST	-	-	-	Hap-III	1323-like	Group I	1.86
CML51	TST	-	-	-	Hap-III	1323-like	Group I	2.09
D047	Mixed	-	-	-	Hap-III	1323-like	Group I	4.44
DSB	Mixed	-	-	-	Hap-III	1323-like	Group I	3.97
MO113	NSS	-	-	-	Hap-III	1323-like	Group I	4.55
RY697	Mixed	-	-	-	Hap-III	1323-like	Group I	3.1
TIAN77	Mixed	-	-	-	Hap-III	1323-like	Group I	4.72
ZHENG28	NSS	-	-	-	Hap-III	1323-like	Group I	5.01
CIMBL115	TST	-	-	-	Hap-III	1323-like	Group I	1.85
B73	SS	-	-	-	Hap-IV	B73-like	Group I	4.23
238	NSS	-	-	-	Hap-IV	B73-like	Group I	2.89
268	NSS	-	-	-	Hap-IV	B73-like	Group I	3.52
812	SS	-	-	-	Hap-IV	B73-like	Group I	4.98
832	SS	-	-	-	Hap-IV	B73-like	Group I	4.98
3411	Mixed	-	-	-	Hap-IV	B73-like	Group I	6.42
7327	NSS	-	-	-	Hap-IV	B73-like	Group I	4.57
9642	Mixed	-	-	-	Hap-IV	B73-like	Group I	3.86
07KS4	NSS	-	-	-	Hap-IV	B73-like	Group I	5.34
18-599	NSS	-	-	-	Hap-IV	B73-like	Group I	2.51
835B	NSS	-	-	-	Hap-IV	B73-like	Group I	4.9
B110	SS	-	-	-	Hap-IV	B73-like	Group I	2.92
B111	Mixed	-	-	-	Hap-IV	B73-like	Group I	4.09
BY4839	NSS	-	-	-	Hap-IV	B73-like	Group I	5.14
BY4944	NSS	-	-	-	Hap-IV	B73-like	Group I	5.65
BY809	NSS	-	-	-	Hap-IV	B73-like	Group I	5.62
BY843	NSS	-	-	-	Hap-IV	B73-like	Group I	3.95
CHANG7-2	Mixed	-	-	-	Hap-IV	B73-like	Group I	5.32
CHUAN48-2	Mixed	-	-	-	Hap-IV	B73-like	Group I	4.33
CIMBL10	TST	-	-	-	Hap-IV	B73-like	Group I	2.17
CIMBL101	TST	-	-	-	Hap-IV	B73-like	Group I	1.76
CIMBL102	TST	-	-	-	Hap-IV	B73-like	Group I	1.58
CIMBL107	TST	-	-	-	Hap-IV	B73-like	Group I	2.41
CIMBL108	TST	-	-	-	Hap-IV	B73-like	Group I	1.56
CIMBL109	TST	-	-	-	Hap-IV	B73-like	Group I	2.16
CIMBL111	TST	-	-	-	Hap-IV	B73-like	Group I	4.17
CIMBL116	TST	-	-	-	Hap-IV	B73-like	Group I	2.23
CIMBL117	TST	-	-	-	Hap-IV	B73-like	Group I	1.36
CIMBL12	TST	-	-	-	Hap-IV	B73-like	Group I	2.06
CIMBL122	TST	-	-	-	Hap-IV	B73-like	Group I	1.32
CIMBL127	TST	-	-	-	Hap-IV	B73-like	Group I	1.32
CIMBL128	TST	-	-	-	Hap-IV	B73-like	Group I	1.84
CIMBL13	TST	-	-	-	Hap-IV	B73-like	Group I	3.93
CIMBL130	TST	-	-	-	Hap-IV	B73-like	Group I	2.81
CIMBL137	Mixed	-	-	-	Hap-IV	B73-like	Group I	2.64
CIMBL138	TST	-	-	-	Hap-IV	B73-like	Group I	3.48
CIMBL139	TST	-	-	-	Hap-IV	B73-like	Group I	2.09
CIMBL142	TST	-	-	-	Hap-IV	B73-like	Group I	1.94
CIMBL144	SS	-	-	-	Hap-IV	B73-like	Group I	2.72
CIMBL145	SS	-	-	-	Hap-IV	B73-like	Group I	1.82
CIMBL150	TST	-	-	-	Hap-IV	B73-like	Group I	1.79
CIMBL152	TST	-	-	-	Hap-IV	B73-like	Group I	2.94
CIMBL153	TST	-	-	-	Hap-IV	B73-like	Group I	2.78
CIMBL17	TST	-	-	-	Hap-IV	B73-like	Group I	3.49
CIMBL18	TST	-	-	-	Hap-IV	B73-like	Group I	1.55
CIMBL2	TST	-	-	-	Hap-IV	B73-like	Group I	2.81
CIMBL25	TST	-	-	-	Hap-IV	B73-like	Group I	1.2
CIMBL26	TST	-	-	-	Hap-IV	B73-like	Group I	1.36
CIMBL27	TST	-	-	-	Hap-IV	B73-like	Group I	1.2
CIMBL28	TST	-	-	-	Hap-IV	B73-like	Group I	1.44
CIMBL33	TST	-	-	-	Hap-IV	B73-like	Group I	2.42
CIMBL34	TST	-	-	-	Hap-IV	B73-like	Group I	1.57
CIMBL4	TST	-	-	-	Hap-IV	B73-like	Group I	1.57
CIMBL40	TST	-	-	-	Hap-IV	B73-like	Group I	2.45
CIMBL44	TST	-	-	-	Hap-IV	B73-like	Group I	1.59
CIMBL45	Mixed	-	-	-	Hap-IV	B73-like	Group I	2.25
CIMBL48	TST	-	-	-	Hap-IV	B73-like	Group I	2.13
CIMBL49	TST	-	-	-	Hap-IV	B73-like	Group I	2.09
CIMBL50	TST	-	-	-	Hap-IV	B73-like	Group I	2.31
CIMBL54	TST	-	-	-	Hap-IV	B73-like	Group I	4.95
CIMBL55	TST	-	-	-	Hap-IV	B73-like	Group I	2.76
CIMBL57	TST	-	-	-	Hap-IV	B73-like	Group I	1.31
CIMBL61	TST	-	-	-	Hap-IV	B73-like	Group I	2.56
CIMBL7	TST	-	-	-	Hap-IV	B73-like	Group I	1.74
CIMBL70	TST	-	-	-	Hap-IV	B73-like	Group I	1.2
CIMBL77	TST	-	-	-	Hap-IV	B73-like	Group I	1.93
CIMBL79	TST	-	-	-	Hap-IV	B73-like	Group I	1.68
CIMBL80	TST	-	-	-	Hap-IV	B73-like	Group I	1.64
CIMBL83	TST	-	-	-	Hap-IV	B73-like	Group I	1.26
CIMBL84	TST	-	-	-	Hap-IV	B73-like	Group I	1.99
CIMBL86	TST	-	-	-	Hap-IV	B73-like	Group I	2.98
CIMBL87	TST	-	-	-	Hap-IV	B73-like	Group I	2.91
CIMBL88	TST	-	-	-	Hap-IV	B73-like	Group I	1.49
CIMBL9	Mixed	-	-	-	Hap-IV	B73-like	Group I	2.06
CIMBL92	TST	-	-	-	Hap-IV	B73-like	Group I	3.18
CIMBL93	TST	-	-	-	Hap-IV	B73-like	Group I	2.04
CIMBL94	TST	-	-	-	Hap-IV	B73-like	Group I	2.74
CIMBL96	TST	-	-	-	Hap-IV	B73-like	Group I	1.99
CIMBL97	TST	-	-	-	Hap-IV	B73-like	Group I	1.61
CIMBL99	TST	-	-	-	Hap-IV	B73-like	Group I	1.62
CML114	TST	-	-	-	Hap-IV	B73-like	Group I	4.18
CML121	TST	-	-	-	Hap-IV	B73-like	Group I	1.74
CML134	TST	-	-	-	Hap-IV	B73-like	Group I	4.39
CML170	TST	-	-	-	Hap-IV	B73-like	Group I	2.93
CML189	TST	-	-	-	Hap-IV	B73-like	Group I	3.37
CML223	TST	-	-	-	Hap-IV	B73-like	Group I	3.34
CML225	TST	-	-	-	Hap-IV	B73-like	Group I	1.84
CML26	TST	-	-	-	Hap-IV	B73-like	Group I	2.6
CML28	TST	-	-	-	Hap-IV	B73-like	Group I	1.44
CML31	TST	-	-	-	Hap-IV	B73-like	Group I	1.45
CML327	Mixed	-	-	-	Hap-IV	B73-like	Group I	1.23
CML338	TST	-	-	-	Hap-IV	B73-like	Group I	1.59
CML411	TST	-	-	-	Hap-IV	B73-like	Group I	1.34
CML465	TST	-	-	-	Hap-IV	B73-like	Group I	2.03
CML468	TST	-	-	-	Hap-IV	B73-like	Group I	1.94
CML479	TST	-	-	-	Hap-IV	B73-like	Group I	1.23
CML69	TST	-	-	-	Hap-IV	B73-like	Group I	3.07
CY72	NSS	-	-	-	Hap-IV	B73-like	Group I	5.94
DAN360	NSS	-	-	-	Hap-IV	B73-like	Group I	2.91
DAN4245	Mixed	-	-	-	Hap-IV	B73-like	Group I	4.31
DAN598	NSS	-	-	-	Hap-IV	B73-like	Group I	5.14
DAN599	NSS	-	-	-	Hap-IV	B73-like	Group I	2.91
DH3732	Mixed	-	-	-	Hap-IV	B73-like	Group I	1.99
DONG237	NSS	-	-	-	Hap-IV	B73-like	Group I	3.24
DONG46	Mixed	-	-	-	Hap-IV	B73-like	Group I	4.74
EN25	Mixed	-	-	-	Hap-IV	B73-like	Group I	1.81
FCD0602	Mixed	-	-	-	Hap-IV	B73-like	Group I	2.75
GEMS1	Mixed	-	-	-	Hap-IV	B73-like	Group I	4.18
GEMS10	SS	-	-	-	Hap-IV	B73-like	Group I	2.92
GEMS11	SS	-	-	-	Hap-IV	B73-like	Group I	2.54
GEMS13	SS	-	-	-	Hap-IV	B73-like	Group I	2.66
GEMS15	TST	-	-	-	Hap-IV	B73-like	Group I	2.74
GEMS17	SS	-	-	-	Hap-IV	B73-like	Group I	2.16
GEMS18	SS	-	-	-	Hap-IV	B73-like	Group I	3.07
GEMS19	TST	-	-	-	Hap-IV	B73-like	Group I	2.29
GEMS2	Mixed	-	-	-	Hap-IV	B73-like	Group I	4.77
GEMS20	SS	-	-	-	Hap-IV	B73-like	Group I	2.69
GEMS25	Mixed	-	-	-	Hap-IV	B73-like	Group I	2.69
GEMS29	Mixed	-	-	-	Hap-IV	B73-like	Group I	1.71
GEMS3	Mixed	-	-	-	Hap-IV	B73-like	Group I	4.06
GEMS31	TST	-	-	-	Hap-IV	B73-like	Group I	2.35
GEMS35	NSS	-	-	-	Hap-IV	B73-like	Group I	4.13
GEMS36	NSS	-	-	-	Hap-IV	B73-like	Group I	4.72
GEMS37	NSS	-	-	-	Hap-IV	B73-like	Group I	1.86
GEMS40	NSS	-	-	-	Hap-IV	B73-like	Group I	5.19
GEMS41	NSS	-	-	-	Hap-IV	B73-like	Group I	4.05
GEMS42	NSS	-	-	-	Hap-IV	B73-like	Group I	4.83
GEMS45	Mixed	-	-	-	Hap-IV	B73-like	Group I	2.86
GEMS49	SS	-	-	-	Hap-IV	B73-like	Group I	2.98
GEMS5	SS	-	-	-	Hap-IV	B73-like	Group I	3.31
GEMS50	SS	-	-	-	Hap-IV	B73-like	Group I	4.46
GEMS51	SS	-	-	-	Hap-IV	B73-like	Group I	3.27
GEMS52	SS	-	-	-	Hap-IV	B73-like	Group I	5.85
GEMS54	TST	-	-	-	Hap-IV	B73-like	Group I	2.98
GEMS57	NSS	-	-	-	Hap-IV	B73-like	Group I	3.78
GEMS59	NSS	-	-	-	Hap-IV	B73-like	Group I	2.61
GEMS61	TST	-	-	-	Hap-IV	B73-like	Group I	3.19
GEMS62	SS	-	-	-	Hap-IV	B73-like	Group I	4.84
GEMS63	SS	-	-	-	Hap-IV	B73-like	Group I	1.79
GEMS64	SS	-	-	-	Hap-IV	B73-like	Group I	3.51
GEMS65	SS	-	-	-	Hap-IV	B73-like	Group I	3.47
GEMS9	SS	-	-	-	Hap-IV	B73-like	Group I	2.22
GY1032	NSS	-	-	-	Hap-IV	B73-like	Group I	4.54
GY386	NSS	-	-	-	Hap-IV	B73-like	Group I	4.43
GY386B	NSS	-	-	-	Hap-IV	B73-like	Group I	4.08
GY923	NSS	-	-	-	Hap-IV	B73-like	Group I	3.85
HTH-17	NSS	-	-	-	Hap-IV	B73-like	Group I	4.4
HU803	SS	-	-	-	Hap-IV	B73-like	Group I	4.14
JH59	NSS	-	-	-	Hap-IV	B73-like	Group I	3.88
JI63	NSS	-	-	-	Hap-IV	B73-like	Group I	4.62
JI846	NSS	-	-	-	Hap-IV	B73-like	Group I	4.76
JY01	NSS	-	-	-	Hap-IV	B73-like	Group I	3.44
K14	NSS	-	-	-	Hap-IV	B73-like	Group I	5.38
L3180	Mixed	-	-	-	Hap-IV	B73-like	Group I	6.08
LG001	NSS	-	-	-	Hap-IV	B73-like	Group I	1.68
LIAO159	Mixed	-	-	-	Hap-IV	B73-like	Group I	4.83
LIAO5114	Mixed	-	-	-	Hap-IV	B73-like	Group I	5.53
LIAO5262	NSS	-	-	-	Hap-IV	B73-like	Group I	6.35
LIAO5263	NSS	-	-	-	Hap-IV	B73-like	Group I	5.12
LK11	NSS	-	-	-	Hap-IV	B73-like	Group I	4.72
LY042	NSS	-	-	-	Hap-IV	B73-like	Group I	4.36
MO17	NSS	-	-	-	Hap-IV	B73-like	Group I	4.24
P178	NSS	-	-	-	Hap-IV	B73-like	Group I	1.55
QI205	Mixed	-	-	-	Hap-IV	B73-like	Group I	5.06
QI319	NSS	-	-	-	Hap-IV	B73-like	Group I	2.19
RY684	NSS	-	-	-	Hap-IV	B73-like	Group I	4.1
RY732	NSS	-	-	-	Hap-IV	B73-like	Group I	2.73
RY737	Mixed	-	-	-	Hap-IV	B73-like	Group I	4.04
S37	TST	-	-	-	Hap-IV	B73-like	Group I	2.02
SHEN5003	NSS	-	-	-	Hap-IV	B73-like	Group I	4.8
SI434	NSS	-	-	-	Hap-IV	B73-like	Group I	3.5
SW92E114	TST	-	-	-	Hap-IV	B73-like	Group I	3.77
SY1128	NSS	-	-	-	Hap-IV	B73-like	Group I	3.42
XUN971	Mixed	-	-	-	Hap-IV	B73-like	Group I	5.34
XZ698	NSS	-	-	-	Hap-IV	B73-like	Group I	5.43
YE52106	NSS	-	-	-	Hap-IV	B73-like	Group I	3.6
YU87-1	NSS	-	-	-	Hap-IV	B73-like	Group I	2.75
ZAC546	NSS	-	-	-	Hap-IV	B73-like	Group I	4.21
ZHENG22	Mixed	-	-	-	Hap-IV	B73-like	Group I	6.39
ZHENG29	Mixed	-	-	-	Hap-IV	B73-like	Group I	4.77
ZHENG32	SS	-	-	-	Hap-IV	B73-like	Group I	5.71
ZHENG35	Mixed	-	-	-	Hap-IV	B73-like	Group I	3.85
CIMBL91	TST	-	-	-	Hap-IV	B73-like	Group I	1.61
GY237	NSS	-	-	-	Hap-V	Gy237-like	Group I	5.11
GY462	NSS	-	-	-	Hap-V	Gy237-like	Group I	5.46
CML480	TST	-	-	-	Hap-V	Gy237-like	Group I	1.38
3H-2	Mixed	-	-	-	Hap-V	Gy237-like	Group I	6.09
RY729	Mixed	-	-	-	Hap-V	Gy237-like	Group I	4.89
JIAO51	Mixed	-	-	-	Hap-I/II	Jiao51-like	Group I	4.19
CML191	TST	-	-	-	Hap-I/II	Jiao51-like	Group I	1.42
CML285	TST	-	-	-	Hap-I/II	Jiao51-like	Group I	1.92
CML286	unkown	-	-	-	Hap-I/II	Jiao51-like	Group I	2
CML304	TST	-	-	-	Hap-I/II	Jiao51-like	Group I	1.38
GEMS30	TST	-	-	-	Hap-I/II	Jiao51-like	Group I	2.62
GEMS55	SS	-	-	-	Hap-I/II	Jiao51-like	Group I	3.22
04K5702	NSS	-	-	-	Hap-I/II/III/IV	Jiao51-like	Group I	5.02
CIMBL51	TST	-	-	-	Hap-I/II/III/IV	Jiao51-like	Group I	1.74
GEMS12	SS	-	-	-	Hap-I/II/III/IV	Jiao51-like	Group I	2.14
CIMBL133	TST	-	-	-	Hap-I/II/IV	Jiao51-like	Group I	1.41
BGY	Mixed	-	-	-	Hap-I/III	Jiao51-like	Group I	5.15
05WN230	Mixed	-	-	-	Hap-I/IV	Jiao51-like	Group I	5.3
CML115	Mixed	-	-	-	Hap-I/IV	Jiao51-like	Group I	3.84
CML361	TST	-	-	-	Hap-I/IV	Jiao51-like	Group I	2.33
LV28	NSS	-	-	-	Hap-I/IV	Jiao51-like	Group I	4.35
ZZ03	NSS	-	-	-	Hap-I/IV	Jiao51-like	Group I	5.28
04K5672	Mixed	-	-	-	Hap-II/III	Jiao51-like	Group I	5.11
NMJT	Mixed	-	-	-	Hap-II/III	Jiao51-like	Group I	5.44
SC55	Mixed	-	-	-	Hap-II/III	Jiao51-like	Group I	2.58
WU109	Mixed	-	-	-	Hap-II/III	Jiao51-like	Group I	4.95
CIMBL110	TST	-	-	-	Hap-II/IV	Jiao51-like	Group I	1.65
CIMBL81	TST	-	-	-	Hap-II/IV	Jiao51-like	Group I	1.76
CML451	TST	-	-	-	Hap-II/IV	Jiao51-like	Group I	1.15
GEMS24	TST	-	-	-	Hap-II/IV	Jiao51-like	Group I	3.25
SI446	NSS	-	-	-	Hap-II/IV	Jiao51-like	Group I	3.28
ZHENG653	NSS	-	-	-	Hap-II/IV	Jiao51-like	Group I	5.81
JI53	NSS	-	-	-	Hap-II/IV/V	Jiao51-like	Group I	6.25
8902	Mixed	-	-	-	Hap-III/IV	Jiao51-like	Group I	5.29
81162	Mixed	-	-	-	Hap-III/IV	Jiao51-like	Group I	4.77
05W002	Mixed	-	-	-	Hap-III/IV	Jiao51-like	Group I	3.21
B11	TST	-	-	-	Hap-III/IV	Jiao51-like	Group I	3.45
CIMBL131	TST	-	-	-	Hap-III/IV	Jiao51-like	Group I	2.08
CIMBL132	TST	-	-	-	Hap-III/IV	Jiao51-like	Group I	1.76
CIMBL78	TST	-	-	-	Hap-III/IV	Jiao51-like	Group I	3.68
CML130	TST	-	-	-	Hap-III/IV	Jiao51-like	Group I	2.01
CML324	TST	-	-	-	Hap-III/IV	Jiao51-like	Group I	2.25
J4112	Mixed	-	-	-	Hap-III/IV	Jiao51-like	Group I	5.98
YU374	NSS	-	-	-	Hap-III/IV	Jiao51-like	Group I	5.49
647	Mixed	-	-	-	-	None-R-like	Group IV	2.61
B114	NSS	-	-	-	-	None-R-like	Group IV	5.63
BS16	Mixed	-	-	-	-	None-R-like	Group IV	3.38
BY4960	NSS	-	-	-	-	None-R-like	Group IV	3.57
BY804	NSS	-	-	-	-	None-R-like	Group IV	4.52
BY807	NSS	-	-	-	-	None-R-like	Group IV	5.36
BY813	NSS	-	-	-	-	None-R-like	Group IV	5.36
BY855	NSS	-	-	-	-	None-R-like	Group IV	6.08
CIMBL125	TST	-	-	-	-	None-R-like	Group IV	1.84
CIMBL129	Mixed	-	-	-	-	None-R-like	Group IV	2.48
CIMBL14	TST	-	-	-	-	None-R-like	Group IV	1.56
CIMBL29	TST	-	-	-	-	None-R-like	Group IV	1.85
CIMBL30	Mixed	-	-	-	-	None-R-like	Group IV	2.79
CIMBL31	TST	-	-	-	-	None-R-like	Group IV	2.81
CIMBL32	TST	-	-	-	-	None-R-like	Group IV	2.64
CIMBL36	TST	-	-	-	-	None-R-like	Group IV	1.27
CIMBL37	TST	-	-	-	-	None-R-like	Group IV	1.99
CIMBL38	TST	-	-	-	-	None-R-like	Group IV	1.17
CIMBL39	TST	-	-	-	-	None-R-like	Group IV	2.26
CIMBL41	TST	-	-	-	-	None-R-like	Group IV	1.35
CIMBL42	TST	-	-	-	-	None-R-like	Group IV	2.09
CIMBL47	Mixed	-	-	-	-	None-R-like	Group IV	2.95
CIMBL5	TST	-	-	-	-	None-R-like	Group IV	1.69
CIMBL52	TST	-	-	-	-	None-R-like	Group IV	1.5
CIMBL6	TST	-	-	-	-	None-R-like	Group IV	1.5
CIMBL60	TST	-	-	-	-	None-R-like	Group IV	1.74
CIMBL73	TST	-	-	-	-	None-R-like	Group IV	1.86
CIMBL85	TST	-	-	-	-	None-R-like	Group IV	1.32
CML27	TST	-	-	-	-	None-R-like	Group IV	1.68
CML307	TST	-	-	-	-	None-R-like	Group IV	1.14
CML323	TST	-	-	-	-	None-R-like	Group IV	3.87
CML325	TST	-	-	-	-	None-R-like	Group IV	2.41
CML360	TST	-	-	-	-	None-R-like	Group IV	2.86
CML454	TST	-	-	-	-	None-R-like	Group IV	1.4
CML470	TST	-	-	-	-	None-R-like	Group IV	1.56
GEMS27	Mixed	-	-	-	-	None-R-like	Group IV	1.63
GEMS28	Mixed	-	-	-	-	None-R-like	Group IV	2.31
GEMS32	Mixed	-	-	-	-	None-R-like	Group IV	2.31
GEMS39	NSS	-	-	-	-	None-R-like	Group IV	5.41
GEMS44	Mixed	-	-	-	-	None-R-like	Group IV	2.85
GEMS48	NSS	-	-	-	-	None-R-like	Group IV	3.86
GEMS56	NSS	-	-	-	-	None-R-like	Group IV	5.16
HYS	Mixed	-	-	-	-	None-R-like	Group IV	5.66
SK	Mixed	-	-	-	-	None-R-like	Group IV	3.95
SY1039	NSS	-	-	-	-	None-R-like	Group IV	3.74
TY3	Mixed	-	-	-	-	None-R-like	Group IV	1.34
W138	NSS	-	-	-	-	None-R-like	Group IV	5.94
YAN414	Mixed	-	-	-	-	None-R-like	Group IV	6.85
ZHONG69	Mixed	-	-	-	-	None-R-like	Group IV	3.64
# stands for molecular markers used to genotype different maize inbred lines; "-" stands for no PCR fragment amplified. "DR3" stands for the same genotype as the susceptible inbred line DAN340; the haplotypes ("R1R2" or "R2") of R8.65 are distinguished by sequencing the R8.65 PCR products described in Supplementary Fig. 9c; "R3" stands for the same genotype as the resistant inbred line K22; Diffe…
