# Supplementary material for: Cloning southern corn rust resistant gene RppK and its cognate gene AvrRppK from Puccinia polysora
Source: Nat Commun. 2022 Jul 29;13:4392. doi: 10.1038/s41467-022-32026-4 (PMC9338322; doi:10.1038/s41467-022-32026-4)
Supplement: Supplementary file 5 — Supplemenatry Data 2 [file 41467_2022_32026_MOESM5_ESM.xlsx]

## Sheet: Sheet1
Supplementary Data 2. The informations of 288 landrace accessions
No.	Name	Source	R8.63#	R8.65#
Control	K22	inbred line	+	+
1	SONO74	CIMMYT_7254	-	-
2	GUAT1164	CIMMYT_27655	-	-
3	MICHGP2	CIMMYTMA-000002	-	-
4	MICH200	CIMMYTMA-000005	-	-
5	OAXAGP5	CIMMYTMA-000102	-	-
6	OAXA17	CIMMYTMA-000120	-	-
7	MICH182	CIMMYTMA-000145	-	-
8	QUER42	CIMMYTMA-000285	-	-
9	CHIHGP11	CIMMYTMA-000404	-	-
10	CHIHGP16	CIMMYTMA-000407	-	-
11	TAMA37	CIMMYTMA-000411	-	-
12	TAMA30	CIMMYTMA-000413	-	-
13	TAMA21	CIMMYTMA-000415	-	-
14	TAMA8	CIMMYTMA-000416	-	-
15	TAMAGP4	CIMMYTMA-000421	-	-
16	SNLP70	CIMMYTMA-000424	-	-
17	SNLP19	CIMMYTMA-000425	-	-
18	SNLP24	CIMMYTMA-000426	-	-
19	SNLP46	CIMMYTMA-000428	-	-
20	SNLP58	CIMMYTMA-000429	-	-
21	SNLP111	CIMMYTMA-000434	-	-
22	SNLP105	CIMMYTMA-000435	-	-
23	SNLPGP6	CIMMYTMA-000438	-	-
24	SNLPGP9	CIMMYTMA-000440	-	-
25	SNLPGP10	CIMMYTMA-000441	-	-
26	SNLPGP12	CIMMYTMA-000443	-	-
27	SNLPGP15	CIMMYTMA-000444	-	-
28	COAH19	CIMMYTMA-000447	-	-
29	VERA141	CIMMYTMA-000460	-	-
30	VERA215	CIMMYTMA-000466	-	-
31	VERA225	CIMMYTMA-000467	-	-
32	VERA8	CIMMYTMA-000471	-	-
33	VERA39	CIMMYTMA-000472	-	-
34	VERA213	CIMMYTMA-000475	-	-
35	VERAGP6	CIMMYTMA-000476	-	-
36	VERAGP19	CIMMYTMA-000480	-	-
37	VERAGP23	CIMMYTMA-000483	-	-
38	VERAGP24	CIMMYTMA-000484	-	-
39	VERAGP25	CIMMYTMA-000485	-	-
40	VERAGP26	CIMMYTMA-000486	-	-
41	VERAGP34	CIMMYTMA-000490	-	-
42	CAMPGP5	CIMMYTMA-000500	-	-
43	NVOL5	CIMMYTMA-000530	-	-
44	NVOLGP5	CIMMYTMA-000535	-	-
45	QUER50	CIMMYTMA-000547	-	-
46	TAMA41	CIMMYTMA-000651	-	-
47	SNLP14	CIMMYTMA-000655	-	-
48	SNLP73	CIMMYTMA-000656	-	-
49	SNLP118	CIMMYTMA-000658	-	-
50	SNLP80	CIMMYTMA-000659	-	-
51	SNLPGP11	CIMMYTMA-000667	-	-
52	COAH50	CIMMYTMA-000672	-	-
53	VERA68	CIMMYTMA-000682	-	-
54	VERA210	CIMMYTMA-000692	-	-
55	VERA191	CIMMYTMA-000695	-	-
56	VERA197	CIMMYTMA-000697	-	-
57	VERA206	CIMMYTMA-000698	-	-
58	VERA221	CIMMYTMA-000700	-	-
59	VERA222	CIMMYTMA-000701	-	-
60	VERA228	CIMMYTMA-000702	-	-
61	VERA190	CIMMYTMA-000707	-	-
62	VERAGP51	CIMMYTMA-000721	-	-
63	CHIS61	CIMMYTMA-000746	-	-
64	CHIS57	CIMMYTMA-000752	-	-
65	CHISGP15	CIMMYTMA-000799	-	-
66	COMPUESTO CAPITEIN	CIMMYTMA-001047	-	-
67	VERA212	CIMMYTMA-001057	-	-
68	VERA143	CIMMYTMA-001142	-	-
69	AZTECATUXPENO	CIMMYTMA-001232	-	-
70	TUXPENOAMARILLO	CIMMYTMA-001233	-	-
71	DURA22	CIMMYTMA-001493	-	-
72	QUER51	CIMMYTMA-001544	-	-
73	PUEBGP34	CIMMYTMA-001589	-	-
74	TAMA28	CIMMYTMA-001749	-	-
75	COAH15	CIMMYTMA-001754	-	-
76	VERA149	CIMMYTMA-001763	-	-
77	COMPUESTO TUXPENO	CIMMYTMA-001882	-	-
78	SNLP104	CIMMYTMA-001909	-	-
79	HIDA46	CIMMYTMA-001919	-	-
80	PUEBGP63	CIMMYTMA-001923	-	-
81	HIDAGP5	CIMMYTMA-001927	-	-
82	HIDAGP7	CIMMYTMA-001928	-	-
83	SNLP99	CIMMYTMA-001938	-	-
84	NVOL10	CIMMYTMA-001947	-	-
85	COAH81	CIMMYTMA-002131	-	-
86	NVOL4	CIMMYTMA-002259	-	-
87	NVOL12	CIMMYTMA-002261	-	-
88	SNLP54	CIMMYTMA-002291	-	-
89	SNLP77	CIMMYTMA-002292	-	-
90	SNLP135	CIMMYTMA-002302	-	-
91	TAMA20	CIMMYTMA-002317	-	-
92	VERA91	CIMMYTMA-002337	-	-
93	OAXA9	CIMMYTMA-002536	-	-
94	SNLP56	CIMMYTMA-002540	-	-
95	TAMA32	CIMMYTMA-002544	-	-
96	TAMA36	CIMMYTMA-002545	-	-
97	VERA37	CIMMYTMA-002547	-	-
98	VERA122	CIMMYTMA-002552	-	-
99	VERA142	CIMMYTMA-003229	-	-
100	VERA144	CIMMYTMA-003230	-	-
101	VERA145	CIMMYTMA-003231	-	-
102	VERA153	CIMMYTMA-003236	-	-
103	VERA154	CIMMYTMA-003237	-	-
104	VERA155	CIMMYTMA-003238	-	-
105	VERA166	CIMMYTMA-003246	-	-
106	VERA167	CIMMYTMA-003247	-	-
107	VERA175	CIMMYTMA-003253	-	-
108	VERA188	CIMMYTMA-003259	-	-
109	VERA192	CIMMYTMA-003260	-	-
110	VERA193	CIMMYTMA-003261	-	-
111	VERA195	CIMMYTMA-003263	-	-
112	VERA198	CIMMYTMA-003264	-	-
113	VERA203	CIMMYTMA-003268	-	-
114	VERA207	CIMMYTMA-003271	-	-
115	VERA209	CIMMYTMA-003272	-	-
116	VERA211	CIMMYTMA-003273	-	-
117	VERA216	CIMMYTMA-003275	-	-
118	VERA217	CIMMYTMA-003276	-	-
119	VERA223	CIMMYTMA-003279	-	-
120	VERA224	CIMMYTMA-003280	-	-
121	TUXPENO VERACRUZANO	CIMMYTMA-004022	-	-
122	NVOL22	CIMMYTMA-005356	-	-
123	SNLP59	CIMMYTMA-005471	-	-
124	SNLP87	CIMMYTMA-005476	-	-
125	SNLP112	CIMMYTMA-005478	-	-
126	SNLP131	CIMMYTMA-005480	-	-
127	TAMA34	CIMMYTMA-005484	-	-
128	VERA23	CIMMYTMA-005486	-	-
129	SEMIDENTADOAMARSYNT1	CIMMYTMA-005682	-	-
130	TUXPENOCREMA1	CIMMYTMA-005700	-	-
131	JALI280	CIMMYTMA-007019	-	-
132	JALI281	CIMMYTMA-007020	-	-
133	JALI286	CIMMYTMA-007024	-	-
134	NAYA153	CIMMYTMA-007030	-	-
135	NAYA154	CIMMYTMA-007031	-	-
136	NAYA155	CIMMYTMA-007032	-	-
137	NAYA160	CIMMYTMA-007037	-	-
138	NAYA162	CIMMYTMA-007039	-	-
139	NAYA168	CIMMYTMA-007044	-	-
140	NAYA173	CIMMYTMA-007049	-	-
141	NAYA174	CIMMYTMA-007050	-	-
142	NAYA178	CIMMYTMA-007053	-	-
143	NAYA267	CIMMYTMA-007094	-	-
144	NAYA268	CIMMYTMA-007095	-	-
145	NAYA274	CIMMYTMA-007100	-	-
146	NAYA277	CIMMYTMA-007103	-	-
147	NAYA284	CIMMYTMA-007110	-	-
148	NAYA286	CIMMYTMA-007112	-	-
149	SINA21	CIMMYTMA-007128	-	-
150	SINA30	CIMMYTMA-007138	-	-
151	SINA48	CIMMYTMA-007154	-	-
152	SINA70	CIMMYTMA-007177	-	-
153	SINA74	CIMMYTMA-007181	-	-
154	SINA81	CIMMYTMA-007189	-	-
155	SINA82	CIMMYTMA-007190	-	-
156	SINA85	CIMMYTMA-007193	-	-
157	SINA95	CIMMYTMA-007201	-	-
158	SINA106	CIMMYTMA-007212	-	-
159	SONO72	CIMMYTMA-007252	-	-
160	ECUA674	CIMMYTMA-007920	-	-
161	PUEB80	CIMMYTMA-009126	-	-
162	NAYA148	CIMMYTMA-009156	-	-
163	CELEPAMC1	CIMMYTMA-009168	-	-
164	SNLP94	CIMMYTMA-009926	-	-
165	CHIS578	CIMMYTMA-010468	-	-
166	TAMA125	CIMMYTMA-010513	-	-
167	CHIS644	CIMMYTMA-013323	-	-
168	TAMA129	CIMMYTMA-013337	-	-
169	CHIH4	CIMMYTMA-013339	-	-
170	CHIS463	CIMMYTMA-013715	-	-
171	SNLP147	CIMMYTMA-014014	-	-
172	TUXP1	CIMMYTMA-014182	-	-
173	VENE692	CIMMYTMA-011175	-	-
174	CHIS572	CIMMYTMA-016179	-	-
175	TAMA131	CIMMYTMA-016216	-	-
176	NAYA210	CIMMYTMA-016267	-	-
177	CHIS432	CIMMYTMA-016284	-	-
178	CHIS635	CIMMYTMA-016285	-	-
179	CHIS743	CIMMYTMA-016286	-	-
180	MORE150	CIMMYTMA-016311	-	-
181	SNLP151	CIMMYTMA-016416	-	-
182	HIDA31	CIMMYTMA-017835	-	-
183	SNLP28	CIMMYTMA-017896	-	-
184	SNLP38	CIMMYTMA-017900	-	-
185	SINA152	CIMMYTMA-017912	-	-
186	TAMA15	CIMMYTMA-017932	-	-
187	TAMA17	CIMMYTMA-017933	-	-
188	VERA67	CIMMYTMA-017954	-	-
189	SNLP153	CIMMYTMA-018565	-	-
190	SNLP156	CIMMYTMA-018567	-	-
191	CHIS314	CIMMYTMA-018837	-	-
192	CHIS356	CIMMYTMA-018843	-	-
193	CHIS357	CIMMYTMA-018844	-	-
194	MORE130	CIMMYTMA-018878	-	-
195	SNLP52	CIMMYTMA-018906	-	-
196	SNLP66	CIMMYTMA-018907	-	-
197	SNLP69	CIMMYTMA-018909	-	-
198	TAMA61	CIMMYTMA-018920	-	-
199	VERA234	CIMMYTMA-018926	-	-
200	JALI482	CIMMYTMA-019838	-	-
201	JALI504	CIMMYTMA-019858	-	-
202	JALI481	CIMMYTMA-019938	-	-
203	SNLP158	CIMMYTMA-019956	-	-
204	MORE111	CIMMYTMA-019958	-	-
205	VERA240	CIMMYTMA-020401	-	-
206	VERA251	CIMMYTMA-020412	-	-
207	CHIS362	CIMMYTMA-020443	-	-
208	SNLP81	CIMMYTMA-020446	-	-
209	TAMA65	CIMMYTMA-020337	-	-
210	CHIS373	CIMMYTMA-020348	-	-
211	CHIS407	CIMMYTMA-021364	-	-
212	CHIS419B	CIMMYTMA-023159	-	-
213	CHIS457	CIMMYTMA-023164	-	-
214	CHIS455	CIMMYTMA-023165	-	-
215	CHIS437	CIMMYTMA-023166	-	-
216	CHIS441	CIMMYTMA-023174	-	-
217	CHIS426	CIMMYTMA-023175	-	-
218	CHIS366	CIMMYTMA-023188	-	-
219	CHIS423	CIMMYTMA-023203	-	-
220	CHIS453	CIMMYTMA-023209	-	-
221	SNLP102	CIMMYTMA-023210	-	-
222	CHIS422	CIMMYTMA-023218	-	-
223	VERA262	CIMMYTMA-023244	-	-
224	VERA271	CIMMYTMA-023246	-	-
225	CHIS431	CIMMYTMA-023267	-	-
226	CHIS416	CIMMYTMA-023272	-	-
227	CHIS411	CIMMYTMA-023273	-	-
228	CHIS412	CIMMYTMA-023277	-	-
229	MORE151	CIMMYTMA-023636	-	-
230	SNLP160	CIMMYTMA-023640	-	-
231	SNLP202	CIMMYTMA-023642	-	-
232	PUEB873	CIMMYTMA-023666	-	-
233	SNLP145	CIMMYTMA-023677	-	-
234	MORE148	CIMMYTMA-023723	-	-
235	CHIS634	CIMMYTMA-024287	-	-
236	CHIS488	CIMMYTMA-024288	-	-
237	CHIS779	CIMMYTMA-024289	-	-
238	CHIS515	CIMMYTMA-024296	-	-
239	CHIS725	CIMMYTMA-024297	-	-
240	CHIS471	CIMMYTMA-024307	-	-
241	CHIS506	CIMMYTMA-024317	-	-
242	VERA263	CIMMYTMA-024318	-	-
243	CHIS563	CIMMYTMA-024352	-	-
244	CHIS500	CIMMYTMA-024361	-	-
245	CHIS484	CIMMYTMA-024364	-	-
246	CHIS424	CIMMYTMA-024388	-	-
247	TAMA102	CIMMYTMA-024751	-	-
248	TAMA98	CIMMYTMA-024957	-	-
249	NAYA245	CIMMYTMA-024962	-	-
250	CHIS544	CIMMYTMA-024981	-	-
251	TABA14	CIMMYTMA-024985	-	-
252	CHIS474	CIMMYTMA-025003	-	-
253	VERA287	CIMMYTMA-025011	-	-
254	CHIS535	CIMMYTMA-025038	-	-
255	VERA413	CIMMYTMA-025078	-	-
256	VERA577	CIMMYTMA-025093	-	-
257	DURA97	CIMMYTMA-025253	-	-
258	SNLP203	CIMMYTMA-025255	-	-
259	SNLP200	CIMMYTMA-025300	-	-
260	TAMA135	CIMMYTMA-024023	-	-
261	SNLP51	CIMMYTMA-024001	-	-
262	CHIS667	CIMMYTMA-025778	-	-
263	CHIS591	CIMMYTMA-025780	-	-
264	CHIS593	CIMMYTMA-025794	-	-
265	QROO94	CIMMYTMA-025796	-	-
266	CHIS587	CIMMYTMA-025799	-	-
267	TAMA99	CIMMYTMA-025806	-	-
268	CHIS585	CIMMYTMA-025832	-	-
269	VERA657	CIMMYTMA-025842	-	-
270	CHIS788	CIMMYTMA-018343	-	-
271	GUAT1009	CIMMYTMA-027517	-	-
272	GUAT1030	CIMMYTMA-027538	-	-
273	GUAT1046	CIMMYTMA-027554	-	-
274	GUAT1096	CIMMYTMA-027601	-	-
275	GUAT1098	CIMMYTMA-027602	-	-
276	GUAT1099	CIMMYTMA-027603	-	-
277	GUAT1100	CIMMYTMA-027604	-	-
278	GUAT1150	CIMMYTMA-027643	-	-
279	GUAT1155	CIMMYTMA-027648	-	-
280	GUAT1160	CIMMYTMA-027651	-	-
281	GUAT1161	CIMMYTMA-027652	-	-
282	GUAT1165	CIMMYTMA-027656	-	-
283	GUAT1166	CIMMYTMA-027657	-	-
284	GUAT1167	CIMMYTMA-027658	-	-
285	GUAT1168	CIMMYTMA-027659	-	-
286	GUAT1172	CIMMYTMA-027663	-	-
287	GUAT1174	CIMMYTMA-027665	-	-
288	GUAT1175	CIMMYTMA-027666	-	-
# stands for molecular markers used to genotype different landrace accessions; "+" stands for the same genotype as the resistant inbred line K22; "-" stands for no PCR fragment amplified.
