# Supplementary material for: Cloning southern corn rust resistant gene RppK and its cognate gene AvrRppK from Puccinia polysora
Source: Nat Commun. 2022 Jul 29;13:4392. doi: 10.1038/s41467-022-32026-4 (PMC9338322; doi:10.1038/s41467-022-32026-4)
Supplement: Supplementary file 6 — Supplementary Data 3 [file 41467_2022_32026_MOESM6_ESM.xlsx]

## Sheet: Sheet1
Supplementary Data 3. The informations of 166 teosinte accessions
Accession number	Accession Name Pedigree	Subspecies	R8.63#	R8.65#
K22		Inbred line	+	+
ID8749 ACC.8749	K 65-1	Z.mexicana	-	-
ID8750 ACC.8750	K 66-1	Z.mexicana	-	-
ID8751 ACC.8751	K 67-1	Z.mexicana	-	-
ID8752 ACC.8752	K 67-2	Z.mexicana	-	-
ID8753 ACC.8753	K 67-3	Z.mexicana	-	-
ID8754 ACC.8754	K 67-4	Z.mexicana	-	-
ID8755 ACC.8755	K 67-5	Z.parviglumis	-	-
ID8756 ACC.8756	K 67-6	Z.parviglumis	-	-
ID8758 ACC.8758	K 67-7	Z.parviglumis	-	-
ID8759 ACC.8759	K 67-12	Z.parviglumis	-	-
ID8760 ACC.8760	K 67-14	Z.parviglumis	-	-
ID8761 ACC.8761	K 67-15	Z.parviglumis	-	-
ID8762 ACC.8762	K 67-17	Z.parviglumis	-	-
ID8763 ACC.8763	K 67-20	Z.parviglumis	-	-
ID8764 ACC.8764	K 67-21	Z.parviglumis	-	-
ID8765 ACC.8765	K 67-22	Z.parviglumis	-	-
ID8766 ACC.8766	K 67-23	Z.parviglumis	-	-
ID8767 ACC.8767	K 67-24	Z.parviglumis	-	-
ID8768 ACC.8768	K 68-1	Z.mexicana	-	-
ID8769 ACC.8769	K 68-2	Z.mexicana	-	-
ID8770 ACC.8770	K 68-6	Z.mexicana	-	-
ID8771 ACC.8771	K 69-3	Z.mexicana	-	-
ID8772 ACC.8772	K 69-4	Z.mexicana	-	-
ID8773 ACC.8773	K 71-1	Z.mexicana	-	-
ID8774 ACC.8774	K 71-2	Z.parviglumis	-	-
ID8775 ACC.8775	K 71-3	Z.parviglumis	-	-
ID8776 ACC.8776	K 71-4	Z.parviglumis	-	-
ID8777 ACC.8777	K 71-5	Z.parviglumis	-	-
ID8778 ACC.8778	K 71-6	Z.parviglumis	-	-
ID8779 ACC.8779	K 71-7	Z.parviglumis	-	-
ID8780 ACC.8780	W 71-1	Z.parviglumis	-	-
ID8781 ACC.8781	W 71-2	Z.parviglumis	-	-
ID8782 ACC.8782	W 71-3	Z.parviglumis	-	-
ID8783 ACC.8783	W 71-4	Z.parviglumis	-	-
ID8783 ACC.8784	W 71-5	Z.parviglumis	-	-
ID8783 ACC.8785	W 71-6	Z.parviglumis	-	-
ID9477 ACC.9477	TEO: BALSAS	Z.parviglumis	-	-
ID13531 ACC.11352	K 65-2	Z.mexicana	-	-
ID13532 ACC.11353	K 67-8	Z.parviglumis	-	-
ID13533 ACC.11354	K 67-9	Z.parviglumis	-	-
ID13534 ACC.11355	K 67-10	Z.parviglumis	-	-
ID13535 ACC.11356	K 67-11	Z.parviglumis	-	-
ID13536 ACC.11357	K 67-13	Z.parviglumis	-	-
ID13537 ACC.11358	K 67-16	Z.parviglumis	-	-
ID13538 ACC.11359	K 67-18	Z.parviglumis	-	-
ID13539 ACC.11360	K 67-19	Z.parviglumis	-	-
ID13540 ACC.11361	K 67-25	Z.parviglumis	-	-
ID13541 ACC.11362	K 68-3	Z.mexicana	-	-
ID13542 ACC.11363	K 68-4	Z.mexicana	-	-
ID13543 ACC.11364	K 68-5	Z.mexicana	-	-
ID13544 ACC.11365	K 69-1	Z.mexicana	-	-
ID13545 ACC.11366	K 69-2	Z.mexicana	-	-
ID13546 ACC.11367	K 69-5	Z.mexicana	-	-
ID13547 ACC.11368	K 69-6	Z.mexicana	-	-
ID13548 ACC.11369	K 69-7	Z.mexicana	-	-
ID13549 ACC.11370	K 69-8	Z.mexicana	-	-
ID13550 ACC.11371	K 69-9	Z.mexicana	-	-
ID13551 ACC.11372	K 69-10	Z.mexicana	-	-
ID13552 ACC.11373	K 69-11	Z.mexicana	-	-
ID13553 ACC.11374	K 69-12	Z.mexicana	-	-
ID13554 ACC.11375	K 69-13	Z.parviglumis	-	-
ID13555 ACC.11376	K 69-14	Z.parviglumis	-	-
ID13556 ACC.11377	TEOSIN 69-15	Z.mexicana	-	-
ID13557 ACC.11378	TEOSIN 62-87	Z.parviglumis	-	-
ID13562 ACC.11383	TEOSIN 62-?	Z.mexicana	-	-
ID13563 ACC.11384	TEOSIN 62-?	Z.mexicana	-	-
ID13564 ACC.11385	TEOSIN 62-?	Z.mexicana	-	-
ID13565 ACC.11386	W.S.T. 85-1	Z.mexicana	-	-
ID13566 ACC.11387	W.S.T. 85-2	Z.mexicana	-	-
ID13567 ACC.11388	W.S.T. 85-3	Z.parviglumis	-	-
ID13568 ACC.11389	E 86-1	Z.mexicana	-	-
ID13569 ACC.11390	E 86-2	Z.mexicana	-	-
ID13570 ACC.11391	E 86-3	Z.mexicana	-	-
ID13571 ACC.11392	W.S.T. 92-1	Z.mexicana	-	-
ID13572 ACC.11393	W.S.T. 92-2	Z.mexicana	-	-
ID13573 ACC.11394	W.S.T. 92-3	Z.mexicana	-	-
ID13574 ACC.11395	W.S.T. 92-4	Z.mexicana	-	-
ID13575 ACC.11396	W.S.T. 92-5	Z.mexicana	-	-
ID13576 ACC.11397	W.S.T. 92-6	Z.mexicana	-	-
ID13577 ACC.11398	W.S. 92-7	Z.mexicana	-	-
ID13578 ACC.11399	W.S. 92-8	Z.mexicana	-	-
ID13579 ACC.11400	W.S. 92-9	Z.mexicana	-	-
ID13580 ACC.11401	W.S. 92-10	Z.parviglumis	-	-
ID13581 ACC.11402	W.S. 92-11	Z.parviglumis	-	-
ID13582 ACC.11403	W.S. 92-12	Z.parviglumis	-	-
ID13583 ACC.11404	W.S. 92-13	Z.parviglumis	-	-
ID13584 ACC.11405	W.S. 92-14	Z.parviglumis	-	-
ID13585 ACC.11406	W.S. 92-15	Z.parviglumis	-	-
ID13586 ACC.11407	W.S. 92-16	Z.parviglumis	-	-
ID13587 ACC.11408	W.S. 92-17	Z.mexicana	-	-
ID13588 ACC.11409	W.S. 92-18	Z.mexicana	-	-
ID13589 ACC.11410	W.S. 92-19	Z.mexicana	-	-
ID14976 ACC.12823	T.K.R. 93-3	Z.mexicana	-	-
ID14977 ACC.12824	T.K.R. 93-2	Z.parviglumis	-	-
ID14978 ACC.12825	T.K.R. 93-1	Z.mexicana	-	-
ID16790 ACC.13788	JSG 311	Z.mexicana	-	-
ID16791 ACC.13789	JSG 313	Z.mexicana	-	-
ID16792 ACC.13790	JSG 316	Z.mexicana	-	-
ID16793 ACC.13791	JSG 317	Z.mexicana	-	-
ID16794 ACC.13792	JSG 318	Z.mexicana	-	-
ID16795 ACC.13793	JSG 319	Z.mexicana	-	-
ID29059 ACC.27215	MGB-CI 1	Z.mexicana	-	-
ID29060 ACC.27216	MGB-CI 2	Z.mexicana	-	-
ID29061 ACC.27217	MGB-CI 3	Z.mexicana	-	-
ID29062 ACC.27218	MGB-CI 4	Z.mexicana	-	-
ID29063 ACC.27219	MGB-CI 5	Z.mexicana	-	-
ID29064 ACC.27220	MGB-CI 6	Z.mexicana	-	-
ID29065 ACC.27221	MGB-CI 7	Z.mexicana	-	-
ID29066 ACC.27222	MGB-CI 8	Z.mexicana	-	-
ID29067 ACC.27223	MGB-CI 9	Z.mexicana	-	-
ID29068 ACC.27224	MGB-CI 10	Z.mexicana	-	-
ID29069 ACC.27225	MGB-CI 11	Z.mexicana	-	-
ID29070 ACC.27226	MGB-CI 12	Z.mexicana	-	-
ID29071 ACC.27227	MGB-CI 13	Z.mexicana	-	-
ID29072 ACC.27228	MGB-CI 14	Z.mexicana	-	-
ID29073 ACC.27229	MGB-CI 15	Z.mexicana	-	-
ID29074 ACC.27230	MGB-CI 16	Z.mexicana	-	-
ID29075 ACC.27231	MGB-CI 17	Z.mexicana	-	-
ID29076 ACC.27232	MGB-CI 18	Z.mexicana	-	-
ID29077 ACC.27233	MGB-CI 19	Z.mexicana	-	-
ID29078 ACC.27234	MGB-CI 20	Z.mexicana	-	-
ID29079 ACC.27235	MGB-CI 21	Z.mexicana	-	-
ID29080 ACC.27236	MGB-CI 22	Z.parviglumis	-	-
ID29081 ACC.27237	MGB-CI 23	Z.parviglumis	-	-
ID29083 ACC.27239	MGB-CI 25	Z.parviglumis	-	-
ID29084 ACC.27240	MGB-CI 26	Z.parviglumis	-	-
ID29085 ACC.27241	MGB-CI 27	Z.parviglumis	-	-
ID29086 ACC.27242	MGB-CI 28	Z.parviglumis	-	-
ID29087 ACC.27243	MGB-CI 29	Z.parviglumis	-	-
ID29719 ACC.27460	MGB-CI 30	Z.parviglumis	-	-
ID29720 ACC.27461	MGB-CI 31	Z.parviglumis	-	-
ID29721 ACC.27462	MGB-CI 32	Z.parviglumis	-	-
ID29727 ACC.27468	MGB-CI 38	Z.parviglumis	-	-
ID29728 ACC.27469	MGB-CI 39	Z.parviglumis	-	-
ID29729 ACC.27470	MGB-CI 40	Z.parviglumis	-	-
ID29730 ACC.27471	MGB-CI 41	Z.mexicana	-	-
ID29731 ACC.27472	MGB-CI 42	Z.parviglumis	-	-
ID29732 ACC.27473	MGB-CI 43	Z.mexicana	-	-
ID29734 ACC.27475	MGB-CI 45	Z.parviglumis	-	-
ID29735 ACC.27476	MGB-CI 46	Z.parviglumis	-	-
ID29736 ACC.27477	MGB-CI 47	Z.parviglumis	-	-
ID29738 ACC.27479	MGB-CI 49	Z.parviglumis	-	-
ID29739 ACC.27480	MGB-CI 50	Z.parviglumis	-	-
ID29740 ACC.27481	MGB-CI 51	Z.parviglumis	-	-
ID29741 ACC.27482	MGB-CI 52	Z.mexicana	-	-
ID29742 ACC.27483	MGB-CI 53	Z.mexicana	-	-
ID29743 ACC.27484	MGB-CI 54	Z.mexicana	-	-
29768	MGB-CIMMYT-63	Z.mexicana	-	-
29769	MGB-CIMMYT-64	Z.mexicana	-	-
29770	MGB-CIMMYT-65	Z.mexicana	-	-
29771	MGB-CIMMYT-66	Z.mexicana	-	-
29772	MGB-CIMMYT-67	Z.mexicana	-	-
29774	MGB-CIMMYT-69	Z.mexicana	-	-
29776	MGB-CIMMYT-71	Z.mexicana	-	-
29777	MGB-CIMMYT-72	Z.mexicana	-	-
29778	MGB-CIMMYT-73	Z.parviglumis	-	-
29779	MGB-CIMMYT-74	Z.parviglumis	-	-
29780	MGB-CIMMYT-75	Z.parviglumis	-	-
29783	MGB-CIMMYT-78	Z.parviglumis	-	-
29785	MGB-CIMMYT-80	Z.mexicana	-	-
29786	MGB-CIMMYT-81	Z.mexicana	-	-
29787	MGB-CIMMYT-82	Z.mexicana	-	-
29788	MGB-CIMMYT-83	Z.mexicana	-	-
29791	MGB-CIMMYT-86	Z.parviglumis	-	-
29793	MGB-CIMMYT-88	Z.parviglumis	-	-
29798	MGB-CIMMYT-93	Z.parviglumis	-	-
# stands for molecular markers used to genotype different landrace accessions; "+" stands for the same genotype as the resistant inbred line K22; "-" stands for no PCR fragment amplified.
