# Supplementary material for: Cloning southern corn rust resistant gene RppK and its cognate gene AvrRppK from Puccinia polysora
Source: Nat Commun. 2022 Jul 29;13:4392. doi: 10.1038/s41467-022-32026-4 (PMC9338322; doi:10.1038/s41467-022-32026-4)
Supplement: Supplementary file 7 — Supplementary Data 4 [file 41467_2022_32026_MOESM7_ESM.xlsx]

## Sheet: Sheet1
Supplementary Data 4. The information of 74 hybrids commercially cultivated in China
Number	Commercial Maize Hybrid Seeds	Marker R8.63	Primers for Ubiquitin gene	Source
1	LiaoDan528	Negative	Positive	Donated by Liaoning Academy of Agricultural Sciences, China
2	LiaoDan535	Negative	Positive
3	LiaoDan565	Negative	Positive
4	LiaoDan575	Negative	Positive
5	LiaoDan577	Negative	Positive
6	LiaoDan586	Negative	Positive
7	LiaoDan706	Negative	Positive
8	LiaoDan707	Positive	Positive
9	LiaoDan1201	Negative	Positive
10	LiaoDan1205	Negative	Positive
11	LaioDan1281	Negative	Positive
12	KangNongYu508	Negative	Positive	Donated by Hubei Kangnong Seed Co., LTD
13	KangNongYu999	Negative	Positive
14	KangNongYu906	Negative	Positive
15	KangNongYu598	Positive	Positive
16	KangNongYu868	Negative	Positive
17	KangNongYu007	Negative	Positive
18	KangNongYu889	Negative	Positive
19	KangNongYu3	Negative	Positive
20	KangNongYu188	Negative	Positive
21	KangNongYu9	Negative	Positive
22	GaoKang183	Negative	Positive
23	GaoKang123	Negative	Positive
24	MeiGu555	Positive	Positive
25	YiDan1638	Negative	Positive
26	QinZhu1822	Negative	Positive
27	Hekang806	Negative	Positive
28	Gaoyu14022	Positive	Positive
29	Shangu555	Negative	Positive
30	BaiNong5	Negative	Positive
31	FuNongYu6	Negative	Positive
32	FuNongYu008	Negative	Positive
33	KangNong20	Negative	Positive
34	KangNong2	Positive	Positive
35	Zhengdan958	Negative	Positive	Bought from Market
36	Xianyu335	Negative	Positive
37	QuanYing1	Negative	Positive	Donated by Dr. Fazhang Qiu at Huazhong Agricultural University
38	QuanYing2	Negative	Positive
39	QuanYing3	Negative	Positive
40	Qiule368	Negative	Positive	Donated by Dr. Junqiang Ding at Henan Agricultural University
41	DengHai605	Negative	Positive
42	DiKa517	Negative	Positive
43	DengHai3622	Negative	Positive
44	DengHai9	Negative	Positive
45	LongPing208	Negative	Positive
46	LongPing275	Negative	Positive
47	MeiYu5	Negative	Positive
48	Luoyu36	Negative	Positive
49	QiangSheng369	Negative	Positive
50	TunYu808	Negative	Positive
51	MY73	Negative	Positive
52	YuHe988	Negative	Positive
53	XingYu10	Negative	Positive
54	NongDang116	Negative	Positive
55	LiangChuang808	Negative	Positive
56	FangYu298	Negative	Positive
57	ZhongKe4	Negative	Positive
58	MC121K	Negative	Positive	Donated by Dr. Jiunan Zhao at Beijing Academy of Agriculture and Forestry Sciences, China
59	ZheNuoYu16	Negative	Positive	Bought from Market
60	HeiMeiGu	Negative	Positive
61	GuangTian38	Negative	Positive
62	HuaYuChaoTian	Negative	Positive
63	GreenSuper	Negative	Positive
64	BaiZhangNuo	Negative	Positive
65	Chunfeng	Negative	Positive
66	ChangTian100	Negative	Positive
67	DaZhi	Negative	Positive
68	Baohua	Negative	Positive
69	HanHeiNuo	Negative	Positive
70	ZTHXN	Negative	Positive
71	DaChaiTian	Negative	Positive
72	HuaYuTian	Negative	Positive
73	YongHong	Negative	Positive
74	QiXin	Negative	Positive
