# Supplementary material for: Cloning southern corn rust resistant gene RppK and its cognate gene AvrRppK from Puccinia polysora
Source: Nat Commun. 2022 Jul 29;13:4392. doi: 10.1038/s41467-022-32026-4 (PMC9338322; doi:10.1038/s41467-022-32026-4)
Supplement: Supplementary file 8 — Supplementary Data 5 [file 41467_2022_32026_MOESM8_ESM.xlsx]

## Sheet: Sheet1
Supplementary Data 5. Primers used in this study.
Primer name	Forward primer (5'-3')	Reverse primer (5'-3')	Functions and notes
RRD39	GGAAAGCCTGAGTGCTGGAA	CCGCTGACTTGGCTGTAAGT	Fine mapping of RppK
RRD40	AGTTCAGGGCAGTTCACCAC	TAACGGCTTGGCCCAACTAC	Fine mapping of RppK
RRD44	GAACTGTTCTCCCTGCCTGAA	TCTCGTGCGCCACTGTTCTC	Fine mapping of RppK
InDel7-3	GTTCATTCGTTTCTAATACAGTGGC	TATCAGCGGATACGTACAGCACC	Fine mapping of RppK
SNP20	F1: GAAGGTGACCAAGTTCATGCTCATGTGGTTCTGACCGTGTAC F2: GAAGGTCGGAGTCAACGGATTCATGTGGTTCTGACCGCTTAT	TCAGCGGATACGTACAGCAC	Fine mapping of RppK
SNP5	F1: GAAGGTGACCAAGTTCATGCTATGTGGTGGTGGACGAATAT F2: GAAGGTCGGAGTCAACGGATTATGCAGTGGTGGACGAATTC	ATTTCCAGCCATATGCGTGA	Fine mapping of RppK
RRD77	ACACAGCCCATCTCAGGAAAG	GGAGACGGACCCAAGTGATG	Fine mapping of RppK
RRD103	GGCTGGTTGCGCTAAAATAG	TTTTTCGCTTGCATTTGTTG	Fine mapping of RppK
RRD111	TCATCATCCCATATGTCATCAAC	GGCAGTTTTGCCATGTTTATATG	Fine mapping of RppK
InDel213	AGGAGCCAAGATCCTACCGT	CATTTAGGGCCGGTGAGACA	Fine mapping of RppK
SSR258	AGATGGCGATAGCTGCATGG	GCGCCCACGGTATACATCAT	Fine mapping of RppK
InDel262	TTTTTTACTCCATCTCATCACATC	TGCTTGTACTGTAGATTATTTGAGC	Fine mapping of RppK
RRD15	CCCTCCAAAACCCACCACAA	GTCCCAGTGGATGACCTTGG	Fine mapping of RppK
RRD64	TTGTTCTCAGCTAGGCCTTGAAT3	GGGACTCGTAGACTGGTGGA	Fine mapping of RppK
RRD26	ACTGGGATCGTCACTTTCGG	ATTCCCCCAAACAGTGGCTT	Fine mapping of RppK
SSR4	GGCCCCATGACGTGTAGAGA	AGTCCCACACACCATCCAAC	Fine mapping of RppK
RUST7-5	CCTTTTGCTTCAGGGTTGGG	GTGGCTTCGACGAGAAGTGA	Screen BAC library
RUST8-2	ACACAGCCCATCTCAGGAAAG	GGCTGGCTTGCTCTTAGGAA	Screen BAC library
RUST9-4	TCGTCGCCCAAATTTCCTGA	CGAACTGCTTGGGTCTCAGT	Screen BAC library
R8.53	GGTACCAAGCAATTAGCAAGAGAAA	TTGCTGAAGTAAAAGGACGTTATCC	Sequencing of R genes
R8.61	CTCCATGTCATACGACAAGTCC	TCCATCTCTCCAAGTTTCACAAT	Detection haplotype
R8.63	TCCATGTCATACGACAAGTCCCG	GGGTTCGGAGAAATGAATTATAGCG	Detection haplotype
R8.64	CATGGCATTGGAACGTGATAACTG	GCATCACTAGTCTCACTCTCACC	Sequencing of R genes
R8.65	CGAACTCACATTTCGTTGAGAG	AGCAAATTAATTGGTCGCCATA	Detection haplotype
Del13K	TACCTCCTCCAAAAAGATCCAA	TGGCATACAACATCTCACAACA	Detection haplotype
PPG1259ΔSP-3xHA	TGGAGAGGACACGCTCGACTCGAGATGGGGCGTTGTCTGTCTCTTC	GTACTCGACGGTATCGATTCTAGAGACGTGAAAACAGATACAAG	Clone PPG1259ΔSP into vector pMA967
RP1-D21-3xHA	TGGAGAGGACACGCTCGACTCGAGATGGCCGACTTCGCGCTCGC	GTACTCGACGGTATCGATTCTAGAAGGAAGCCAGATCGATTTTG	Clone RP1-D21into vector pMA967
GST-PPG1259ΔSP	TCGGATCTGGTTCCGCGTGGATCCATGGGGCGTTGTCTGTCTC	TCAGTCACGATGCGGCCGCTCGAGTCAGACGTGAAAACAGAT	Clone PPG1259ΔSP into vector pGEX-4T-1
GST-PPG348ΔSP	TCGGATCTGGTTCCGCGTGGATCCATGCTACATCACCACTCG	TCAGTCACGATGCGGCCGCTCGAGTTATAGTAATGAAAGAGG	Clone PPG348ΔSP into vector pGEX-4T-1
PPG1259 marker	ATGATACCGACTGATTGTGG	TCAGACGTGAAAACAGATAC	Genotyping PPG1259 in different P. polysora isolates
R3 genomic DNA	ACCAACCCTATCTTTCAAGCAAATACACAGCCCATCTCAGGA	AACACAAGGTCGAGGTGGTGAGGCATGGAGCTCGCCTTGGGGGC	Clone R3 genomic DNA into vector pZZ01523
R3-3xHA	CCAACAGCCCCTCCGCGGATGGAGCTCGCCTTGGGGGC	CCCTTGGTACCTCAAGCAGCGTAATC	Clone R3-3xHA in pTF101
