# Supplementary material for: Cloning southern corn rust resistant gene RppK and its cognate gene AvrRppK from Puccinia polysora
Source: Nat Commun. 2022 Jul 29;13:4392. doi: 10.1038/s41467-022-32026-4 (PMC9338322; doi:10.1038/s41467-022-32026-4)
Supplement: Supplementary file 10 — Source Data [file 41467_2022_32026_MOESM10_ESM.xlsx]

## Sheet: Statistical summary
Figure 1h
	SCR score
	Two-sided Student's t-test	Significantly different? (P < 0.05)	P value	Summary
	R3 Family1 Negative vs Positive	Yes	1.2596e-15	****
	R3 Family2 Negative vs Positive	Yes	5.43539e-07	****
Figure 2e
	SCR score
	Two-sided Student's t-test	Significantly different? (P < 0.05)	P value	Summary
	20BZ JK968wt vs JK968a	Yes	8.48818e-06	****
	20YC JK968wt vs JK968b	Yes	1.38435e-33	****
Figure 2f
	Grain yield(Kg/ha)
	Two-sided Student's t-test	Significantly different? (P < 0.05)	P value	Summary
	20BZ JK968wt vs JK968a	Yes	0.0055	**
	20YC JK968wt vs JK968b	Yes	1.96453e-05	****
	20TZ JK968wt vs JK968a	No	0.4958	ns
	20CP JK968wt vs JK968a	No	0.1005	ns
	20HG JK968wt vs JK968b	No	0.2126	ns
Figure 3b
	Relative luciferase activity
	Two-sided Student's t-test	Significantly different? (P < 0.05)	P value	Summary
	Rp1-D21 RppK vs none-RppK	No	0.4466	ns
	PPG1259△SP RppK vs none-RppK	Yes	3.41455e-10	****
	EV RppK vs none-RppK	No	P> 0.9999	ns
Figure 4b
	Relative expression level
	one-way ANOVA with Fisher's LSD test
	Fisher's LSD multiple comparisons test	Significantly different? (P < 0.05)	Adjusted P Value	Summary
	3dai vs 1dai	Yes	5.7e-06	****
	5dai vs 1dai	Yes	3.1e-07	****
	7dai vs 1dai	Yes	8.8e-06	****
	9dai vs 1dai	Yes	2.2e-07	****
	5dai vs 3dai	No	0.0087	**
	7dai vs 3dai	No	0.6826	ns
	9dai vs 3dai	Yes	0.0043	**
	7dai vs 5dai	Yes	0.0043	**
	9dai vs 5dai	No	0.6826	ns
	9dai vs 7dai	Yes	0.0022	**
Figure 4e
	SCR score
	Two-sided Student's t-test	Significantly different? (P < 0.05)	P value	Summary
	AvrRppK△SP Line#1 positive vs negative	Yes	0.0009	***
	AvrRppK△SP Line#2 positive vs negative	Yes	0.0118	*
Figure 4f
	Relative fungal biomass accumulation
	Two-sided Student's t-test	Significantly different? (P < 0.05)	P value	Summary
	AvrRppK△SP Line#1 positive vs negative	Yes	1.14703e-06	****
	AvrRppK△SP Line#2 positive vs negative	Yes	0.0003	***
Supplementary Fig. 7c
	SCR score
	Two-sided Student's t-test	Significantly different? (P < 0.05)	P value	Summary
	R2 Family1 Negative vs Positive	No	0.7666	ns
	R2 Family2 Negative vs Positive	No	0.2981	ns
Supplementary Fig.10d
	SCR score
	Two-sided Student's t-test	Significantly different? (P < 0.05)	P value	Summary
	R3 hap vs None-R3 hap	Yes	0.0001665	***
Supplementary Fig.12
	SCR score
	Two-sided Student's t-test	Significantly different? (P < 0.05)	P value	Summary
	Jing724 x K22 BC2F1 rppk/rppk vs RppK/rppk	Yes	1.46e-10	****
	Jing92 x K22 BC2F1 rppk/rppk vs RppK/rppk	Yes	6.05e-17	****
	IL1 x K22 BC2F1 rppk/rppk vs RppK/rppk	Yes	2.59e-30	****
	IL2 x K22 BC2F1 rppk/rppk vs RppK/rppk	Yes	8.01e-13	****
	IL3 x K22 BC2F1 rppk/rppk vs RppK/rppk	Yes	0.00152	**
	IL4 x K22 BC3F1 rppk/rppk vs RppK/rppk	Yes	6.01e-15	****
	IL5 x K22 BC2F1 rppk/rppk vs RppK/rppk	Yes	0.00037	***
	Xun928 x K22 BC4F1 rppk/rppk vs RppK/rppk	Yes	0.00364	**
	Chang7-2 x K22 BC2F1 rppk/rppk vs RppK/rppk	Yes	1.92e-20	****
	Zheng58 x K22 BC1F1 rppk/rppk vs RppK/rppk	Yes	0.00037	***
Supplementary Fig.13
	Days to anthesis
	Two-sided Student's t-test	Significantly different? (P < 0.05)	P value	Summary
	20YC JK968wt vs JK968b	Yes	0.0019	**
	20CP JK968wt vs JK968a	No	0.6433	ns
	20HG JK968wt vs JK968b	No	0.2603	ns
	Days to silking
	Two-sided Student's t-test	Significantly different? (P < 0.05)	P value	Summary
	20YC JK968wt vs JK968b	Yes	0.0073	**
	20CP JK968wt vs JK968a	No	P > 0.9999	ns
	20HG JK968wt vs JK968b	No	0.2592	ns
	Plant height (cm)
	Two-sided Student's t-test	Significantly different? (P < 0.05)	P value	Summary
	20YC JK968wt vs JK968b	Yes	0.008	**
	20TZ JK968wt vs JK968a	No	0.775	ns
	20CP JK968wt vs JK968a	No	P > 0.9999	ns
	20HG JK968wt vs JK968b	No	0.0997	ns
	Ear height (cm)
	Two-sided Student's t-test	Significantly different? (P < 0.05)	P value	Summary
	20YC JK968wt vs JK968b	Yes	0.0205	*
	20TZ JK968wt vs JK968a	No	0.9453	ns
	20CP JK968wt vs JK968a	No	0.8593	ns
	20HG JK968wt vs JK968b	No	0.5026	ns
	Ear length (cm)
	Two-sided Student's t-test	Significantly different? (P < 0.05)	P value	Summary
	20BZ JK968wt vs JK968a	No	0.0678	ns
	20YC JK968wt vs JK968b	Yes	0.0009	***
	20TZ JK968wt vs JK968a	Yes	0.0163	*
	20CP JK968wt vs JK968a	No	0.6476	ns
	20HG JK968wt vs JK968b	Yes	0.0013	**
	Ear diameter (cm)
	Two-sided Student's t-test	Significantly different? (P < 0.05)	P value	Summary
	20BZ JK968wt vs JK968a	Yes	0.0016	**
	20YC JK968wt vs JK968b	No	0.8025	ns
	20TZ JK968wt vs JK968a	No	0.5942	ns
	20CP JK968wt vs JK968a	No	0.5025	ns
	20HG JK968wt vs JK968b	No	0.8262	ns
	Ear weight (g)
	Two-sided Student's t-test	Significantly different? (P < 0.05)	P value	Summary
	20BZ JK968wt vs JK968a	Yes	2.16e-05	****
	20YC JK968wt vs JK968b	Yes	0.0002	***
	20TZ JK968wt vs JK968a	No	0.2071	ns
	20CP JK968wt vs JK968a	No	0.3266	ns
	20HG JK968wt vs JK968b	No	0.5073	ns
	Kernel weight per ear (g)
	Two-sided Student's t-test	Significantly different? (P < 0.05)	P value	Summary
	20BZ JK968wt vs JK968a	Yes	4.21e-05	****
	20YC JK968wt vs JK968b	Yes	1.96e-05	****
	20TZ JK968wt vs JK968a	No	0.1216	ns
	20CP JK968wt vs JK968a	No	0.2485	ns
	20HG JK968wt vs JK968b	No	0.2109	ns
Supplementary Fig.14d
	SCR score
	Two-sided Student's t-test	Significantly different? (P < 0.05)	P value	Summary
	Hybrid2wt vs Hybrid2RppK	Yes	1.78382e-28	****
Supplementary Fig.14e
	Days to anthesis
	Two-sided Student's t-test	Significantly different? (P < 0.05)	P value	Summary
	20YC Hybrid2wt vs Hybrid2RppK	No	P > 0.9999	ns
	20HG Hybrid2wt vs Hybrid2RppK	No	0.2674	ns
	Days to silking
	Two-sided Student's t-test	Significantly different? (P < 0.05)	P value	Summary
	20YC Hybrid2wt vs Hybrid2RppK	No	0.4444	ns
	20HG Hybrid2wt vs Hybrid2RppK	No	0.1552	ns
	Plant height (cm)
	Two-sided Student's t-test	Significantly different? (P < 0.05)	P value	Summary
	20YC Hybrid2wt vs Hybrid2RppK	Yes	0.0161	*
	20HG Hybrid2wt vs Hybrid2RppK	Yes	0.0035	**
	Ear height (cm)
	Two-sided Student's t-test	Significantly different? (P < 0.05)	P value	Summary
	20YC Hybrid2wt vs Hybrid2RppK	Yes	0.003	**
	20HG Hybrid2wt vs Hybrid2RppK	No	0.7745	ns
	Ear length (cm)
	Two-sided Student's t-test	Significantly different? (P < 0.05)	P value	Summary
	20YC Hybrid2wt vs Hybrid2RppK	Yes	2.39912e-05	****
	20HG Hybrid2wt vs Hybrid2RppK	No	0.2568	ns
	Ear diameter (cm)
	Two-sided Student's t-test	Significantly different? (P < 0.05)	P value	Summary
	20YC Hybrid2wt vs Hybrid2RppK	Yes	6.78834e-05	****
	20HG Hybrid2wt vs Hybrid2RppK	No	0.5139	ns
	Ear weight (g)
	Two-sided Student's t-test	Significantly different? (P < 0.05)	P value	Summary
	20YC Hybrid2wt vs Hybrid2RppK	Yes	0.0081	**
	20HG Hybrid2wt vs Hybrid2RppK	No	0.1278	ns
	Kernel weight per ear (g)
	Two-sided Student's t-test	Significantly different? (P < 0.05)	P value	Summary
	20YC Hybrid2wt vs Hybrid2RppK	Yes	0.0038	**
	20HG Hybrid2wt vs Hybrid2RppK	No	0.457	ns
Supplementary Fig.15b
	SCR score
	Two-sided Student's t-test	Significantly different? (P < 0.05)	P value	Summary
	MC121wt vs MC121RppK	Yes	2.99589e-06	****
Supplementary Fig.15c
	Ear weight (g)
	Two-sided Student's t-test	Significantly different? (P < 0.05)	P value	Summary
	20BZ MC121wt vs MC121RppK	Yes	0.0235	*
	20TZ MC121wt vs MC121RppK	No	0.7391	ns
Supplementary Fig.15d
	Kernel weight per ear (g)
	Two-sided Student's t-test	Significantly different? (P < 0.05)	P value	Summary
	20BZ MC121wt vs MC121RppK	Yes	0.036	*
	20TZ MC121wt vs MC121RppK	No	0.7311	ns
Supplementary Fig.15f
	SCR score
	Two-sided Student's t-test	Significantly different? (P < 0.05)	P value	Summary
	JNK728wt vs JNK728RppK	Yes	4.68671e-08	****
Supplementary Fig.15g
	Ear weight (g)
	Two-sided Student's t-test	Significantly different? (P < 0.05)	P value	Summary
	20BZ JNK728wt vs JNK728RppK	Yes	0.0009	***
	20TZ JNK728wt vs JNK728RppK	No	0.8618	ns
Supplementary Fig.15h
	Kernel weight per ear (g)
	Two-sided Student's t-test	Significantly different? (P < 0.05)	P value	Summary
	20BZ JNK728wt vs JNK728RppK	Yes	0.0014	**
	20TZ JNK728wt vs JNK728RppK	No	0.8877	ns
Supplementary Fig.15j
	SCR score
	Two-sided Student's t-test	Significantly different? (P < 0.05)	P value	Summary
	JNK828wt vs JNK828RppK	Yes	2.89185e-11	****
Supplementary Fig.15k
	Ear weight (g)
	Two-sided Student's t-test	Significantly different? (P < 0.05)	P value	Summary
	20BZ JNK828wt vs JNK828RppK	Yes	0.0005	***
	20TZ JNK828wt vs JNK828RppK	No	0.8831	ns
Supplementary Fig.15l
	Kernel weight per ear (g)
	Two-sided Student's t-test	Significantly different? (P < 0.05)	P value	Summary
	20BZ JNK828wt vs JNK828RppK	Yes	0.0009	***
	20TZ JNK828wt vs JNK828RppK	No	0.9968	ns
Supplementary Fig.16a
	SCR score
	Two-sided Student's t-test	Significantly different? (P < 0.05)	P value	Summary
	B73xKN5585RppK negative vs positive	Yes	2.78317e-06	****
	MO17xKN5585RppK negative vs positive	Yes	3.82813e-12	****
	IL1xKN5585RppK negative vs positive	Yes	1.7997e-22	****
	IL2xKN5585RppK negative vs positive	Yes	4.52349e-09	****
Supplementary Fig.16b
	Ear weight (g)
	Two-sided Student's t-test	Significantly different? (P < 0.05)	P value	Summary
	B73xKN5585RppK negative vs positive	Yes	0.0011	**
	MO17xKN5585RppK negative vs positive	Yes	0.028	*
	IL1xKN5585RppK negative vs positive	Yes	0.039	*
	IL2xKN5585RppK negative vs positive	Yes	0.0007	***
Supplementary Fig.16c
	Kernel weight per ear (g)
	Two-sided Student's t-test	Significantly different? (P < 0.05)	P value	Summary
	B73xKN5585RppK negative vs positive	Yes	0.0002	***
	MO17xKN5585RppK negative vs positive	Yes	0.0121	*
	IL1xKN5585RppK negative vs positive	Yes	0.0184	*
	IL2xKN5585RppK negative vs positive	Yes	0.0002	***

## Sheet: Fig.1
Fig.1h
SCR score
	R3-Family1-Positive	R3-Family1-Negative	R3-Family2-Positive	R3-Family2-Negative
	1	6	1	5
	1	6	1	5
	1	5	1	5
	1	5	1	4
	1	6	1	6
	1	5	1	6
	1	6	1	6
	1	6	1	6
	1	6	1
	1	4	1
	1	6	1
	1	6	1
		6	1
		5	1.5
		6
		5
		6

## Sheet: Fig.2
Fig.2e						Fig.2f
SCR score						Grain yield(Kg/ha)
	20BZ		20YC				20BZ		20YC		20TZ		20CP		20HG
	JK968wt	JK968a	JK968wt	JK968b			JK968wt	JK968a	JK968wt	JK968b	JK968wt	JK968a	JK968wt	JK968a	JK968wt	JK968b
	7	3	5	1			6426.1	8730.67	6064.54	6097.61	10438.1	11894.6	14257.5	13320.8	12353.2	11907
	7	3	4	1			7865.59	9483.03	5293.18	6753.8	11081.5	11009.9	14179.6	14721.7	11063.3	10547.2
	7	3	5	1			8250.63	7432.41	5638.11	6684.69	11586.9	11170.1	15058	15750.8	10890.1	10185
	7	3	5	1			7262.68	8659.11	5222.31	6684.1			13932.6	13571	11964.8	12109.1
	7	3	4	1			7471.04	8384.89	7068.6	6101.16			13984.5	14542.5	11703.8	10941
	7	3	4	1			7935.88	9339.27	5314.44	7088.68			12695.8	13493.7	11397.8	12051.4
	7	5	4	1			7933.35	8170.84	6011.38	6313.78			10643.9	13937	12102.8	11878.1
	7	5	3	1			8146.14	8806.67	5140.21	6776.24			10550.8	13818	11324.2	11514.8
	7	5	3	1			8344.99	8947.9	6063.36	7143.02			12646.4	14344.9	10200.8	10922.6
			4	1					5242.39	7437.15					11021.9	9499.88
			4	1					4850.8	6679.97					11237.6	9750.83
			3	1					6389.38	6877.83					10853.3	9976.58
			2	1					6196.84	7245.2					11316.9	11568.4
			3	1					4999.64	7040.84					11400.9	11495.9
			3	1					6246.45	6186.21					10412.9	10158.8
			4	1					6456.71	6833.53					10368.8	9266.25
			4	1
			5	1
			4	1
			4	1
			3	1
			4	1
			3	1
			4	1
			4	1
			3	1
			3	1
			3	1
			5	2
			3	1
			2	1
			3	1
			2	1
			2	1
			5	1
			2	1
			5	1
			3	1
			3	1
			5	1
			2	1
			4	1
			5	1
			5	1
			4	1
			4
			4
			4
			5
			3
			3
			3
			4
			4
			4
			3
			4
			5
			4
			3
			4
			4
			4
			2

## Sheet: Fig.3
Fig.3b
Relative luciferase activity
	RppK transgenic (R)				RppK non-transgenic (S)
	Rp1-D21	PPG1259△SP	EV		Rp1-D21	PPG1259△SP	EV
	0.0800808	0.137411	0.953121		0.0904073	0.753376	0.841933
	0.117382	0.309738	1.18067		0.0670815	0.714969	0.957579
	0.0653101	0.277977	1.02168		0.089194	0.781457	1.07379
	0.101017	0.1938	0.890079		0.101787	0.786169	1.00761
	0.129699	0.0896828	0.931807		0.083739	0.630451	1.07784
	0.0835862	0.23739	1.02264		0.0925149	0.792102	1.04125
		0.235466				0.795148
		0.201017				0.656416

## Sheet: Fig.4
Fig.4b											Fig.4h
Relative expression level												OE AvrRppK△SP transgenic line #1-chitin							OE AvrRppK△SP non-transgenic line #1-chitin							OE AvrRppK△SP transgenic line #1-water							OE AvrRppK△SP non-transgenic line #1-water
	1dai	3dai	5dai	7dai	9dai						Time(min)	RLU						AVER	RLU						AVER	RLU						AVER	RLU						AVER
	0.0593339	0.113834	0.139178	0.104025	0.136313						1	254	1135	284	702	2344	1299	1003	7315	3150	3598	3314	7136	6509	5170.33	30	15	75	60	15	30	37.5	30	75	60	30	30	15	40
	0.0160087	0.104025	0.133508	0.106949	0.145088						2	164	657	179	761	3404	1150	1052.5	9823	3165	8897	6031	8853	7001	7295	75	0	0	30	104	0	34.8333	15	60	0	30	0	15	20
	0.0331465	0.109956	0.137262	0.106211	0.139178						3	119	717	134	612	4956	1732	1378.33	9614	3434	14406	8733	7942	7837	8661	30	0	0	45	30	0	17.5	15	15	15	0	15	0	10
											4	179	911	149	1045	5150	3269	1783.83	10644	4747	17347	11570	8897	8927	10355.3	0	15	15	0	0	0	5	15	15	15	0	0	15	10
											5	269	1120	224	1239	5479	3837	2028	10599	7300	17571	13719	9092	9330	11268.5	30	45	15	15	90	15	35	30	0	15	0	0	0	7.5
Fig.4c											6	164	1403	194	1806	6718	5120	2567.5	11002	8942	17631	14212	9271	10271	11888.2	45	0	15	30	45	15	25	0	0	0	15	15	15	7.5
Relative expression level											7	149	1896	388	2508	6554	5897	2898.67	10569	9450	16257	14585	9375	10107	11723.8	30	30	15	30	75	0	30	30	30	0	0	0	15	12.5
	OE AvrRppK△SP transgenic line #1	OE AvrRppK△SP non-transgenic line #1	OE AvrRppK△SP transgenic line #2	OE AvrRppK△SP non-transgenic line #2							8	224	2687	358	3448	6852	5837	3234.33	10047	9360	16063	14570	8569	9629	11373	45	15	30	15	60	30	32.5	0	45	0	15	0	30	15
	0.0682312	0.000101332	0.133348	0.000124514							9	179	3538	299	4344	7419	6658	3739.5	9345	10047	14212	15541	8315	9838	11216.3	45	15	0	0	134	60	42.3333	0	30	15	30	15	0	15
	0.0670493	9.92739e-05	0.134318	0.000136362							10	343	4135	373	5285	7375	7315	4137.67	8196	10689	13839	14645	7867	9271	10751.2	104	45	0	15	45	30	39.8333	15	15	15	0	15	0	10
	0.0778854	0.000101789	0.125399	0.000110581							11	612	4001	508	6121	7031	6807	4180	8181	10972	12107	13495	7628	7957	10056.7	30	30	0	45	119	15	39.8333	15	15	15	0	0	15	10
											12	522	5016	866	6240	6658	7479	4463.5	6942	9987	11286	12435	6136	8151	9156.17	30	30	30	0	75	0	27.5	0	0	15	0	15	15	7.5
											13	597	4404	1418	6464	5912	7136	4321.83	6330	10778	10092	10778	6345	6598	8486.83	60	15	15	15	149	15	44.8333	0	0	15	0	0	0	2.5
Fig.4e											14	1254	5046	1463	5912	6046	7375	4516	5777	9823	8912	11047	5643	6733	7989.17	119	0	15	45	75	30	47.3333	0	15	0	0	0	60	12.5
SCR score											15	1553	4508	2359	5956	5643	6494	4418.83	5374	9360	8315	9510	4807	5882	7208	90	0	15	0	75	0	30	0	0	15	30	0	0	7.5
	Line#1			Line#2							16	2000	3941	2463	5777	5180	6673	4339	4479	7823	8166	9226	4314	5359	6561.17	45	45	15	0	179	30	52.3333	15	15	45	15	15	45	25
	Positive	Negative		Positive	Negative						17	2284	3837	2523	5165	4255	5344	3901.33	4150	7390	7479	7793	3881	4822	5919.17	60	15	15	0	90	75	42.5	15	30	15	0	15	0	12.5
	4	2		6	3						18	3254	3628	3299	4419	3225	4852	3779.5	3747	6807	6046	7151	3493	4702	5324.33	90	15	30	15	75	75	50	0	0	0	60	0	0	10
	4	2		7	4						19	3001	3075	2762	3463	2568	4404	3212.17	3404	5494	6479	7121	3448	4031	4996.17	45	45	0	15	75	75	42.5	15	30	15	15	15	15	17.5
	3	3		6	4						20	3150	2836	2239	3254	2926	3538	2990.5	3329	5315	5733	6270	3045	3672	4560.67	45	15	0	15	30	45	25	30	90	15	15	15	30	32.5
	3	2		5	6						21	2986	2090	2568	2583	2284	3329	2640	2971	4374	4956	5509	2926	3672	4068	60	60	15	30	30	30	37.5	30	45	0	45	15	15	25
	6	2		7	4						22	3075	2075	2404	2120	1836	2881	2398.5	2433	3463	4613	5076	2180	2971	3456	15	45	0	0	15	15	15	0	15	15	15	15	15	12.5
	5	1									23	2657	1732	2030	1896	1956	2239	2085	2224	3120	4284	4732	2433	2851	3274	60	45	15	0	75	45	40	15	0	0	15	15	30	12.5
	5	2									24	2314	1627	1851	1373	1776	2299	1873.33	1687	3016	3210	3852	2030	2269	2677.33	15	45	0	0	30	90	30	30	0	15	0	15	0	10
		4									25	1941	1493	1508	1120	1433	1985	1580	1373	2523	3105	3434	1717	1911	2343.83	45	30	30	15	60	45	37.5	15	0	0	30	0	0	7.5
		3									26	1657	1224	1194	1164	1358	1463	1343.33	1523	2030	2523	3090	1582	1567	2052.5	45	104	0	15	0	30	32.3333	30	0	0	15	0	75	20
		4									27	1299	1239	911	851	1164	1403	1144.5	1194	1732	2612	2926	1448	1448	1893.33	15	30	15	60	30	30	30	0	0	0	15	15	15	7.5
		3									28	1358	746	1120	687	1000	1150	1010.17	985	1448	2269	2642	1209	1194	1624.5	45	75	0	0	15	30	27.5	15	0	0	15	0	30	10
		3									29	955	717	687	552	791	1015	786.167	746	1194	1806	1985	911	1075	1286.17	45	30	0	90	0	45	35	15	0	15	15	0	0	7.5
		2									30	926	732	642	612	687	1135	789	552	940	1851	1747	955	791	1139.33	30	15	0	0	30	30	17.5	0	0	0	0	0	0	0
		3									31	672	493	791	463	567	1060	674.333	672	821	1597	1762	881	717	1075	15	60	0	0	0	15	15	15	0	0	15	0	15	7.5
											32	717	508	672	239	403	985	587.333	403	597	1672	1463	582	567	880.667	0	15	0	15	15	0	7.5	0	75	0	30	45	15	27.5
											33	642	388	567	373	478	1060	584.667	239	343	1015	1060	433	418	584.667	30	15	0	15	0	0	10	0	15	30	0	15	0	10
Fig.4f											34	358	448	284	224	343	567	370.667	164	299	926	926	642	388	557.5	15	0	30	45	0	30	20	45	15	0	0	0	0	10
Relative fungal biomass accumulation											35	284	314	314	60	179	537	281.333	239	134	717	1030	388	343	475.167	15	0	0	30	0	30	12.5	0	0	30	30	0	0	10
	OE AvrRppK△SP transgenic line #1	OE AvrRppK△SP non-transgenic line #1	OE AvrRppK△SP transgenic line #2	OE AvrRppK△SP non-transgenic line #2							36	314	388	403	179	209	582	345.833	254	164	567	672	299	284	373.333	30	0	0	0	30	0	10	15	30	45	0	0	30	20
	0.0119312	0.00089144	0.0329115	0.0179449							37	403	134	328	104	284	478	288.5	134	224	612	657	373	149	358.167	60	15	15	15	0	0	17.5	15	0	15	60	0	15	17.5
	0.0127321	0.00101075	0.0345668	0.0186386							38	164	119	149	134	149	567	213.667	90	45	567	702	254	164	303.667	45	15	0	15	0	15	15	15	0	15	0	15	30	12.5
	0.0124181	0.00105437	0.0367486	0.0205492							39	119	104	194	75	149	508	191.5	104	45	388	552	269	194	258.667	15	0	0	0	45	0	10	15	0	0	15	0	15	7.5
											40	179	104	194	119	119	552	211.167	75	134	343	418	254	119	223.833	30	45	0	15	0	0	15	15	0	15	15	0	0	7.5
											41	134	179	119	60	119	373	164	75	104	418	552	134	75	226.333	15	0	0	0	30	0	7.5	0	0	0	15	15	15	7.5
											42	30	119	45	90	104	373	126.833	45	30	314	478	119	45	171.833	15	30	0	0	0	0	7.5	30	15	30	15	0	0	15
											43	45	164	75	30	90	433	139.5	15	15	134	493	134	30	136.833	45	30	45	0	75	0	32.5	15	104	30	0	0	30	29.8333
											44	119	90	75	75	134	373	144.333	30	75	328	373	164	104	179	0	15	15	30	0	15	12.5	0	15	0	15	45	0	12.5
											45	45	60	90	164	104	373	139.333	60	45	149	537	134	75	166.667	15	15	0	0	0	90	20	15	0	45	0	15	15	15
											46	90	104	104	15	45	314	112	60	30	75	478	119	75	139.5	45	15	60	15	45	60	40	0	30	15	15	15	30	17.5
Fig.4g											47	60	45	60	75	75	343	109.667	30	15	75	343	45	45	92.1667	15	15	0	0	45	0	12.5	0	0	15	0	15	15	7.5
Relative MAPK abundance											48	30	90	45	90	90	388	122.167	45	15	90	269	75	75	94.8333	0	0	0	15	0	15	5	30	0	0	45	0	15	15
		OE AvrRppK△SP transgenic line #1				OE AvrRppK△SP non-transgenic line #1					49	15	119	60	60	60	448	127	60	30	104	284	60	15	92.1667	15	45	15	45	0	30	25	0	0	15	0	15	0	5
	Chitin(min)	0	5	15	30	0	5	15	30		50	45	60	75	15	45	478	119.667	0	0	119	388	134	90	121.833	30	15	15	0	15	0	12.5	0	0	30	0	15	0	7.5
	Actin	7981.35	8696.59	11705.8	10783	9402.71	7408.4	9077.98	9362.1		51	45	60	0	75	45	269	82.3333	0	90	119	328	45	15	99.5	30	0	0	15	45	30	20	30	0	15	15	0	15	12.5
		1	1.08961	1.46664	1.35102	1.17809	0.928214	1.1374	1.173		52	15	30	60	104	60	388	109.5	75	45	119	239	134	45	109.5	30	15	15	15	15	0	15	15	0	15	0	30	0	10
											53	30	60	45	45	30	493	117.167	60	60	15	314	60	15	87.3333	0	45	0	0	0	15	10	0	0	0	15	30	0	7.5
	MAPK	669.518	2090.07	5962.76	1957.15	415.962	8839.27	12221.8	3331.71		54	15	45	30	30	15	493	104.667	0	60	45	358	15	75	92.1667	0	15	0	0	30	0	7.5	0	0	15	0	30	30	12.5
		1	3.12176	8.90605	2.92323	0.621286	13.2024	18.2547	4.97628		55	0	30	45	0	75	358	84.6667	30	30	90	314	30	45	89.8333	15	0	0	30	0	30	12.5	0	30	30	15	0	0	12.5
											56	0	30	30	90	60	328	89.6667	104	0	30	448	30	15	104.5	0	0	0	0	0	0	0	0	30	15	0	0	30	12.5
	MAPK/Actin	1	2.86501	6.07241	2.16372	0.527369	14.2235	16.0495	4.24236		57	45	0	15	75	15	299	74.8333	0	15	90	269	60	45	79.8333	60	30	45	0	15	45	32.5	15	0	15	0	15	0	7.5
											58	45	90	45	75	45	478	129.667	30	60	149	343	15	15	102	0	0	15	0	30	30	12.5	15	0	0	15	30	60	20
											59	45	75	30	45	30	567	132	75	15	45	239	45	0	69.8333	30	30	0	0	15	15	15	30	15	45	15	15	60	30
											60	15	15	45	15	45	597	122	0	15	30	254	30	30	59.8333	0	30	0	15	0	60	17.5	0	0	0	15	0	15	5
											61	30	45	30	30	60	567	127	45	0	60	239	15	45	67.3333	15	0	0	0	30	45	15	0	0	15	0	0	15	5

## Sheet: Supplementary Fig. 1
Supplementary Fig. 1a
SCR score
	Line	11GX	11DHN	12GX	12DHN	13DHN	14XX	15DHN	16DHN	17DHN	18DHN	19DHN	20DHN
	K22	1	1	1	1	1	1	1	1	1	1	1	1
	DAN340	4.5	5	NA	9	4.11	8	4.5	6	6.5	4	2.5	7
	BY815	3.75	4	5.5	8	6	NA	NA	7	6.5	4	2	9

## Sheet: Supplementary Fig. 7
Supplementary Fig. 7c
SCR score
	R2-Family1-Positive	R2-Family1-Negative	R2-Family2-Positive	R2-Family2-Negative
	4	5	3	4
	5	5	5	3
	5	4	3	4
	5	5	6	4
	5	4	6	5
	3	5	5	4
	4	4	5	4
	5	4	7	5
	7	4	3	6
	5	8	3	5
	6	7	3	6
	4	6	4	2
	4	5	4	3
	5	7	6	2
	4	2	6
	4	4
	5	3
	4	3
	5	3
	1.5	5
	5	5

## Sheet: Supplementary Fig. 8
Supplementary Fig. 8b
Relative expression level
	family1-positive	family1-negative	family2-positive	family2-negative
	1	0.0393448	3.04762	0.198301
	0.912452	0.0703746	2.35759	0.223723
	0.730151	0.278962	3.10009	0.206058

## Sheet: Supplementary Fig. 10
Supplementary Fig. 10d
SCR score
	R3 hap	none-R3 hap
	1.37	4
	1.11	1.5
	3.47	2.23
	2.28	1.4
	4.39	3.38
	1.07	6.6
	1.7	3.12
	1.34	2.36
	1.1	4.05
	2.3	4.62
	1.14	2.19
	2.1	1.83
	2.37	2.8
	1.34	3.44
	2.26	2.01
	1.93	3.25
	4.04	4.62
		4.8
		4.16
		5.27
		5.01
		3.35
		3.74
		5.67
		3.62
		2.81
		4.07
		4.48
		3.41
		4.56
		5.42
		4.45
		4.4
		5.24
		5.04
		2.09
		2.86
		1.27
		2.09
		2.3
		2.9
		2.32
		1.43
		4.18
		1.85
		3.52
		3.38
		1.91
		3.9
		5.52
		5.41
		6.15
		5.46
		4.56
		4.18
		3.87
		1.91
		5.06
		5.7
		4.77
		6.52
		4.75
		4.87
		4.58
		4.37
		5.13
		4.39
		1.42
		2.9
		4.98
		2.92
		5.26
		4.63
		2.54
		5.37
		5.55
		5.51
		5.59
		6.53
		2.8
		4.73
		4.52
		4.02
		2.76
		3.17
		3.31
		1.93
		1.51
		1.34
		1.59
		1.18
		1.58
		1.85
		4.06
		3.19
		3.36
		2.51
		2.4
		1.83
		2.17
		1.31
		1.48
		2
		1.21
		1.55
		1.38
		3.82
		4.26
		6.64
		4.12
		4.1
		3.54
		5.83
		6.7
		4.69
		4.26
		3.07
		3.88
		5.36
		6.49
		6.57
		5.53
		5.49
		5.29
		5.92
		2.08
		1.75
		1.89
		2.22
		2.78
		1.68
		4.61
		1.81
		2.4
		4.43
		2.45
		2.95
		1.63
		2.85
		1.76
		1.86
		1.67
		4.82
		3.9
		2.05
		3.37
		3.07
		3.25
		3.42
		5.71
		4.86
		2.28
		2.01
		3.15
		3.56
		3.31
		3.79
		3.28
		2.13
		4.56
		2.19
		4.19
		3.86
		1.48
		4.53
		2.92
		1.97
		2.02
		1.3
		3.23
		1.49
		1.8
		1.87
		3.56
		1.47
		1.56
		1.44
		2.64
		2.05
		1.99
		3.04
		1.79
		2.58
		0.99
		1.41
		1.21
		1.32
		1.36
		2.38
		1.59
		1.68
		1.86
		2.09
		4.44
		3.97
		4.55
		3.1
		4.72
		5.01
		2.89
		3.52
		4.98
		4.98
		6.42
		4.57
		3.86
		5.34
		2.51
		4.9
		2.92
		4.09
		4.23
		5.14
		5.65
		5.62
		3.95
		5.32
		4.33
		2.17
		1.76
		1.58
		2.41
		1.56
		2.16
		4.17
		2.23
		1.36
		2.06
		1.32
		1.32
		1.84
		3.93
		2.81
		2.64
		3.48
		2.09
		1.94
		2.72
		1.82
		1.79
		2.94
		2.78
		3.49
		1.55
		2.81
		1.2
		1.36
		1.2
		1.44
		2.42
		1.57
		1.57
		2.45
		1.59
		2.25
		2.13
		2.09
		2.31
		4.95
		2.76
		1.31
		2.56
		1.74
		1.2
		1.93
		1.68
		1.64
		1.26
		1.99
		2.98
		2.91
		1.49
		2.06
		3.18
		2.04
		2.74
		1.99
		1.61
		1.62
		4.18
		1.74
		4.39
		2.93
		3.37
		3.34
		1.84
		2.6
		1.44
		1.45
		1.23
		1.59
		1.34
		2.03
		1.94
		1.23
		3.07
		5.94
		2.91
		4.31
		5.14
		2.91
		1.99
		3.24
		4.74
		1.81
		2.75
		4.18
		2.92
		2.54
		2.66
		2.74
		2.16
		3.07
		2.29
		4.77
		2.69
		2.69
		1.71
		4.06
		2.35
		4.13
		4.72
		1.86
		5.19
		4.05
		4.83
		2.86
		2.98
		3.31
		4.46
		3.27
		5.85
		2.98
		3.78
		2.61
		3.19
		4.84
		1.79
		3.51
		3.47
		2.22
		4.54
		4.43
		4.08
		3.85
		4.4
		4.14
		3.88
		4.62
		4.76
		3.44
		5.38
		6.08
		1.68
		4.83
		5.53
		6.35
		5.12
		4.72
		4.36
		4.24
		1.55
		5.06
		2.19
		4.1
		2.73
		4.04
		2.02
		4.8
		3.5
		3.77
		3.42
		5.34
		5.43
		3.6
		2.75
		4.21
		6.39
		4.77
		5.71
		3.85
		2.61
		5.63
		3.38
		3.57
		4.52
		5.36
		5.36
		6.08
		1.84
		2.48
		1.56
		1.85
		2.79
		2.81
		2.64
		1.27
		1.99
		1.17
		2.26
		1.35
		2.09
		2.95
		1.69
		1.5
		1.5
		1.74
		1.86
		1.32
		1.68
		1.14
		3.87
		2.41
		2.86
		1.4
		1.56
		1.63
		2.31
		2.31
		5.41
		2.85
		3.86
		5.16
		5.66
		3.95
		3.74
		1.34
		5.94
		6.85
		3.64
		5.11
		5.92
		3.48
		5.92
		5.61
		6.21
		1.85
		1.61
		5.11
		5.46
		1.38
		6.09
		4.89
		4.19
		1.42
		1.92
		2
		1.38
		2.62
		3.22
		5.02
		1.74
		2.14
		1.41
		5.15
		5.3
		3.84
		2.33
		4.35
		5.28
		5.11
		5.44
		2.58
		4.95
		1.65
		1.76
		1.15
		3.25
		3.28
		5.81
		6.25
		5.29
		4.77
		3.21
		3.45
		2.08
		1.76
		3.68
		2.01
		2.25
		5.98
		5.49

## Sheet: Supplementary Fig. 12
Supplementary Fig. 12
SCR score
	Jing724 x K22 BC2F1			Jing92 x K22 BC2F1			IL1 x K22 BC2F1			IL2 x K22 BC2F1			IL3 x K22 BC2F1			IL4 x K22 BC3F1			IL5 x K22 BC2F1			Xun928 x K22 BC4F1			Chang7-2 x K22 BC2F1			Zheng58 x K22 BC1F1
	rppk/rrpk	RppK/rppk		rppk/rrpk	RppK/rppk		rppk/rrpk	RppK/rppk		rppk/rrpk	RppK/rppk		rppk/rrpk	RppK/rppk		rppk/rrpk	RppK/rppk		rppk/rrpk	RppK/rppk		rppk/rrpk	RppK/rppk		rppk/rrpk	RppK/rppk		rppk/rrpk	RppK/rppk
	2	1		5	1.5		5	1		2	2		1	1		4	1.5		2	1		2	1		4	1		3	1
	2	1		4	2		4	1		1	1		1	1		5	1		3	1		2	1		4	1		2	1
	4	3		2	1		4	1		2	1		2	1		3	1		2	1		1	2		3	1		1	1
	4	2		4	2		5	1		3	1		2	1		4	1		2	1		1	1		3	1		2	1
	3	3		3	1.5		3	1		2	1		2	1		4	1		2	1		2	1		3	1		2	1
	4	1.5		6	1.5		3	2		2	2		1	1		3	1		2	1		1	1		3	1		3	1
	3	2		4	2		4	2		3	2		2	1		4	1		2	1		3	1.5		2	1		1	2
	3	1		3	1		4	1		2	1		1	1		4	1		1.5	1		3	1		2	1		3	1
	4	2		4	2		4	1		3	1		2	1		2	1		4	1		2	1		5			3
	3	2		4	2		4	1		2	1		1	1		3	1		2	1		2	1		1			1
	3	2		4	1.5		4	1		2	1		1	1		3	1			1		3	1		3			2
	2	1		6	3		1	1		3	1		2	1		3	1					1	1		1.5			1
	3	2		5	1.5		3	1		3	1		2	1		2	1					3	1.5		2			1
	2	4		4	2		3	1		1	2		2	1		2	1					3	2		3			1
	4	1.5		4	2		3	1		2	1		1	1		3	1					1	1		4			1
	4	2		4	1.5		1	1		2	1		1	1		2	1					3	1		3			1
	3	1		3	1		2	1		2	1		1	2		2	3					1	3		1			2
	4	1		3	1		3	1		2	1		1	1		2						4	2		3			2
	3	1.5		3	2		5	1		1	2		1	1		2						3	1		4			2
	2	2		4	1		4	2		3	1		1	1		2						2	1		4			2
	3	1		4	1		2	1		2	1		1	1		3						2	3		4			3
	4	1.5		7	2		4	1		4	1		1	1		3						2	1		2			1
	1	1		3	2		1	1		2	1		2	1		2						2			4			1
	5	2		4	1.5		3	1		1	2		2	1		3						1			2			2
	4.5	1		3	3		4	1		2	2		1	1		3						2			4			1
	2	1		2	2		3	1		1	1			1		4						2			5			1
	3	1.5		4	5		1	1		2	1			1		4						2			3			1
	2	2		4	1.5		5	1		3	1			1		3						2			4			1
	2	1		5	1.5		3	1		2	2			1		2						2			3			2
	3	1		4	1.5		3	1		2	3			1		3						1			4			1
	3	1		3	1		1	2		2	1			1		2						1			4			3
	2	1		1	2		4	1		2	2					2									4			4
	4	1		3	1		1	1		3	1					3									4			3
	4	1		3	1.5		1	1		3	1					4									2			2
	1	1		2	1.5		1	1		4	1					5									4			2
	1	1		3	1		4	3		1	1					5									3			4
	2	1		1	2		1	1		2	1					4									4			1
	3	1		4	1.5		1	1		2	1					2									3			1
	3	1		4	1		1	1		2	2					4									4			3
	2	1		4	1		3	2		3	1					5									4			3
	1.5	1		2	1.5		3	1		3	1					6									3
	3	1		5	1.5		4	1		3	1					3									4
	1	1		4			4	1		3	2					4									4
	1	1.5		4			3	1		3	2					4									3
		1		5			3	1		2	1					3									2
		1		4			1	1		2	1					4									3
		1.5		4			1	2		2	2					2									4
		1.5		4			4	1		2	2					3
		1		3			3	1		2	2					2
		1		3			3	1		3	2					1.5
				5			2	2		3	2					2
							4	1		3	1					1.5
							3	1		1	3					3
							4	1		3	2					2
							5	1		1	1					3
							3	1		2	2					3
							3	2		2	2					3
							4	2		1	1					3
							5	2		2	1					3
							3	1		3	3					3
							2	1		3	3					2
							2	1		1	1					2
							2	1		2	1					4
							4	1		2	1					3
							3	1		2	1					1.5
							4			2	1					2
							5			2	2					3
							5			3	1					1.5
							3			1	1
							2			2	1
							4			3	1
							3			2	1
							3			2	1
							4			2	1
							4			2	1
							3			2	1
							3			1	2
							3			1	2
							1			2	1
							4			2	1
							4			2	1
							3			2	1
							3			2	2
							3			2	1
							3			1	1
							3			1	1
							5			1	1
							5			1	1
							5			2	1
							5			2	1
							3			2	1
							2			1	1
							3			2	1
							3			1
							2			1
							3			2
							2			2
							4			2
							5			1
							4			2
							5			2
							2
							1

[truncated: 10 more sheets: Supplementary Fig. 13, Supplementary Fig.14, Supplementary Fig. 15, Supplementary Fig. 16, Supplementary Fig. 19, Supplementary Fig. 20, Supplementary Fig. 21, Supplementary Fig. 22, Supplementary Fig. 24, Supplementary Fig. 25]
